# Supplementary material for: Complete genome of streamlined marine actinobacterium Pontimonas salivibrio strain CL-TW6T adapted to coastal planktonic lifestyle
Source: BMC Genomics. 2018 Aug 22;19:625. doi: 10.1186/s12864-018-5019-9 (PMC6106888; doi:10.1186/s12864-018-5019-9)
Supplement: Supplementary file 8 — Table S5. Raw vertical index numbers for all P. salivibrio genes. (XLS 225 kb) [file 12864_2018_5019_MOESM8_ESM.xls]

## Sheet: countclose.sl
Table S5. Raw vertical index numbers for all P. salivibrio genes.
name	Microbacteriaceae blastp matches	out of topa	ID
C3B54_112	4	10	O-succinylbenzoate synthase, menC
C3B54_113	10	10	cytochrome c biogenesis protein ResC
C3B54_114	10	10	cytochrome c biogenesis protein ResB
C3B54_115	8	10	cytochrome c biogenesis protein, disulphide interchange protein, DsbD
C3B54_116	9	10	Periplasmic thiol-disulfide interchange protein, ResA
C3B54_117	4	10	Phosphoglycerate mutase family phosphatase of unknown function
C3B54_118	0	10	Sulfite exporter family, TauE/SafE
C3B54_119	0	10	bifunctional: conserved domain of unknown function/ sulfate adenylyltransferase subunit 2; cysD
C3B54_1110	0	10	bifunctional: sulfate adenylyltransferase subunit CysN/adenylylsulfate kinase CysC
C3B54_1111	2	10	Homoserine kinase type II family, a kinase of unknown specificity
C3B54_1112	10	10	Acyl dehydratase subunit A
C3B54_1113	8	10	Acyl dehydratase subunit B
C3B54_1114	9	10	UDP-N-acetylmuramate dehydrogenase, MurB
C3B54_1115	4	10	Aspartate/methionine/tyrosine aminotransferase
C3B54_1116	10	10	aspartyl/asparaginyl-tRNA synthetase
C3B54_1117	0	4	Conserved protein of unknown function
C3B54_1118	0	0	Glycosyltransferase family 17
C3B54_1119	0	10	Glycosyltransferase like family 2
C3B54_1120	0	10	possible sulfotransferase
C3B54_1121	0	10	sulfotransferase
C3B54_1122	0	1	sulfotransferase
C3B54_1123	0	10	sulfotransferase
C3B54_1124	0	10	sulfotransferase
C3B54_1125	0	1	Nucleotide-diphospho-sugar transferase
C3B54_1127	10	10	DNA repair protein RadA/Sms
C3B54_1128	0	10	AAA+ ATPase plus domain of unknown function (PF13635)
C3B54_1129	8	10	Periplasmically localized proteinase inhibitor
C3B54_1130	5	10	amino-acid N-acetyltransferase, ArgA
C3B54_1131	10	10	ATP-dependent Clp protease ATP-binding subunit ClpC1
C3B54_1132	0	10	Glycosyltransferase, family 2
C3B54_1133	2	10	Redox-sensitive bicupin YhaK
C3B54_1134	9	10	Small conserved protein
C3B54_1135	0	10	Peptidoglycan acetyltransferase/SGNH-hydrolase
C3B54_1136	10	10	lysyl-tRNA synthetase, class II
C3B54_1137	0	10	pantoate--beta-alanine ligase
C3B54_1138	2	10	oxidoreductase of unknown function
C3B54_1139	10	10	membrane protein with bacterial pleckstrin domain
C3B54_1140	10	10	membrane protein with bacterial pleckstrin domain
C3B54_1141	9	10	Protein of unknown function (DUF3180); probably integral membrane protein
C3B54_1142	7	10	2-amino-4-hydroxy-6-hydroxymethyldihydropteridine diphosphokinase
C3B54_1143	0	10	dihydroneopterin aldolase
C3B54_1144	6	10	dihydropteroate synthase
C3B54_1145	8	10	GTP cyclohydrolase I
C3B54_1146	10	10	cell division protease FtsH
C3B54_1147	7	10	Hypoxanthine phosphoribosyltransferase, HGPRT
C3B54_1148	6	10	tRNA(Ile)-lysidine synthase
C3B54_1149	9	10	inorganic pyrophosphatase
C3B54_1150	10	10	Secreted cell wall peptidase and hydrolase activator
C3B54_1151	0	1	Capsule biosynthesis CapC
C3B54_1152	0	10	poly-gamma-glutamate synthase PgsB/CapB
C3B54_1156	0	10	ParE toxin, ribonuclease and translation inhibitor in type II toxin/antitoxin system
C3B54_1157	0	10	ParD antitoxin, regulator of ParE
C3B54_1158	0	10	Nucleotidyltransferase and HTH domain-containing protein
C3B54_1159	4	10	phytoene desaturase
C3B54_1160	4	10	4-hydroxybenzoate polyprenyltransferase
C3B54_1161	4	10	DNA-binding response regulator, NarL/FixJ family, contains REC and HTH domains
C3B54_1162	7	10	NAD(P)-dependent short chain dehydrogenase family
C3B54_1163	3	10	NAD(P) transhydrogenase subunit beta
C3B54_1164	3	10	NAD(P) transhydrogenase subunit alpha'
C3B54_1165	3	10	NAD(P) transhydrogenase subunit alpha
C3B54_1166	0	0	Small orfan
C3B54_1167	2	10	Transcription regulator, TetR family
C3B54_1168	1	10	Putative protein-S-isoprenylcysteine O-methyltransferase
C3B54_1169	0	10	Amidohydrolase YtcJ
C3B54_1170	4	10	Thioredoxin, TrxB1
C3B54_1171	6	10	1-acyl-sn-glycerol-3-phosphate acyltransferase
C3B54_1172	1	10	serine O-acetyltransferase
C3B54_1173	6	10	Cysteine synthase, CysK
C3B54_1174	2	10	DMT superfamily transporter
C3B54_1175	6	10	Membrane protein YczE, possible transporter
C3B54_1176	2	10	Polypeptide antibiotic related to macromycin
C3B54_1177	0	10	CrcB protein
C3B54_1178	1	10	CrcB protein
C3B54_1179	3	10	Protein of unknown function (DUF3073)
C3B54_1180	3	10	phosphoribosylformylglycinamidine cyclo-ligase, PurM
C3B54_1181	1	10	Hypothetical protein
C3B54_1182	8	10	amidophosphoribosyltransferase, PurF
C3B54_1183	4	10	Hypothetical protein
C3B54_1184	2	10	putative alkyl sulfatase
C3B54_1185	10	10	phosphoribosylamine--glycine ligase, PurD
C3B54_1186	8	10	phosphoribosylaminoimidazole-succinocarboxamide synthase, PurC
C3B54_1187	3	10	Lysophospholipase L1
C3B54_1188	3	10	phosphoribosylformylglycinamidine synthase subunit, PurS
C3B54_1189	8	10	phosphoribosylformylglycinamidine synthase subunit, PurL2
C3B54_1190	4	10	Integral membrane protein; possibly involved in transport
C3B54_1191	10	10	phosphoribosylformylglycinamidine synthase, PurL1
C3B54_1192	7	10	endonuclease
C3B54_1193	1	10	chorismate mutase
C3B54_1194	10	10	adenylosuccinate synthase
C3B54_1195	6	10	SpoU tRNA G18 Methylase
C3B54_1196	9	10	Contains PF13845 domain involved in septum formation
C3B54_1197	10	10	orotate phosphoribosyltransferase, PyrE
C3B54_1198	0	0	Putative glycosyl transferase involved in cell wall synthesis
C3B54_1199	10	10	exodeoxyribonuclease-3
C3B54_11100	4	10	threonine aldolase
C3B54_11101	8	10	NADPH:FMN oxidoreductase of unknown function
C3B54_11102	9	10	ATP-dependent Clp protease ATP-binding subunit ClpB
C3B54_11103	10	10	MerR family transcriptional regulator, heat shock protein, HspR
C3B54_11104	10	10	molecular chaperone DnaJ
C3B54_11105	5	10	Molecular chaperone, GrpE
C3B54_11106	10	10	molecular chaperone DnaK
C3B54_11107	4	10	MFS transporter
C3B54_11108	8	10	4-hydroxybenzoate polyprenyltransferase
C3B54_11109	5	10	C50 carotenoid epsilon cyclase subunit
C3B54_11110	8	10	C50 carotenoid epsion cyclase
C3B54_11111	9	10	phytoene desaturase
C3B54_11112	8	10	Phytoene synthase
C3B54_11113	10	10	isopentenyl-diphosphate delta-isomerase
C3B54_11114	1	10	dCTP deaminase
C3B54_11116	10	10	PIF1 helicase
C3B54_11117	7	10	Related to uncharacterized membrane protein YvbJ
C3B54_11118	10	10	PcoD/Caa3_CtaG, copper chaperone and cyt aa3 assembly factor
C3B54_11119	0	10	pyruvate, water dikinase
C3B54_11120	0	10	PEP synthetase regulatory protein
C3B54_11121	1	10	NADPH2:quinone reductase, Qor
C3B54_11122	0	7	bifunctional: Nucleotide-diphospho-sugar transferase / sulfotransferase
C3B54_11123	0	10	Conserved protein of unknown function
C3B54_11124	1	10	tryptophan rich sensory protein
C3B54_11125	0	10	putative acetyltransferase
C3B54_11126	0	10	MFS family transporter
C3B54_11129	10	10	Transmembrane protein of unknown function (DUF3566)
C3B54_11130	7	10	DNA gyrase subunit GyrA
C3B54_11131	9	10	DNA gyrase subunit GyrB
C3B54_11132	10	10	Protein of unknown function (DUF721)
C3B54_11133	10	10	DNA replication and repair protein RecF
C3B54_11134	10	10	DNA polymerase-3 subunit beta
C3B54_11135	10	10	Chromosomal replication initiator protein, DnaA
C3B54_11136	3	10	ribosomal protein L34
C3B54_11137	1	10	Ribonuclease P protein component
C3B54_11138	8	10	Component of membrane insertase complex, YidD
C3B54_11139	10	10	Membrane protein insertase, YidC
C3B54_11140	10	10	Membrane insertase-associated protein, Jag
C3B54_11141	10	10	16S rRNA (guanine527-N7)-methyltransferase
C3B54_11142	9	10	chromosome partitioning protein, ParA
C3B54_11143	8	10	chromosome partitioning protein, ParB
C3B54_11144	6	10	D-alanine-D-alanine ligase
C3B54_11145	10	10	Aminotransferase, possible MocR family transcription regulator
C3B54_11146	8	10	Thioredoxin, TrxC
C3B54_11147	10	10	Thioredoxin reductase (NADPH)
C3B54_11148	9	10	peptidoglycan lipid II flippase, MviN/MurJ
C3B54_11149	8	10	Conserved membrane protein
C3B54_11150	10	10	CCA tRNA nucleotidyltransferase
C3B54_11151	5	10	small subunit ribosomal protein S6
C3B54_11152	10	10	priB
C3B54_11153	10	10	small subunit ribosomal protein S18
C3B54_11154	10	10	large subunit ribosomal protein L9
C3B54_11155	9	10	replicative DNA helicase, dnaB
C3B54_11156	0	0	Conserved protein
C3B54_11157	0	0	Conserved protein
C3B54_11158	0	10	3-deoxy-manno-octulosonate cytidylyltransferase (CMP-KDO synthetase)
C3B54_11159	0	10	arabinose-5-phosphate isomerase
C3B54_11160	0	10	2-dehydro-3-deoxyphosphooctonate aldolase (KDO 8-P synthase)
C3B54_11161	0	10	3-deoxy-D-manno-octulosonate 8-phosphate phosphatase (KDO 8-P phosphatase)
C3B54_11162	0	7	Glycosyltransferase family 29 (sialyltransferase)
C3B54_11163	0	5	Glycosyltransferase family 29 (sialyltransferase)
C3B54_11164	0	10	exopolysaccharide synthesizing pyruvyl transferase
C3B54_11165	3	4	Acid resistance membrane protein, HdeD
C3B54_11166	8	10	small conserved protein
C3B54_11167	4	10	adenylosuccinate lyase, PurB
C3B54_11168	7	10	two-component system, TcrX-related, response regulator
C3B54_11169	5	10	two-component system, TcrY-related, sensor kinase
C3B54_11170	0	0	Orfan
C3B54_11171	4	10	Alpha/beta hydrolase family protein; possible phospholipase
C3B54_11172	10	10	membrane protein of unknown function
C3B54_11173	10	10	branched chain oxo acid dehydrogenase E1 component alpha subunit
C3B54_11174	10	10	branched chain oxo acid dehydrogenase E1 component beta subunit
C3B54_11175	10	10	branched chain oxo acid dehydrogenase E2 component (dihydrolipoamide acetyltransferase)
C3B54_11176	1	10	Mn+2/Zn+2 ABC transporter substrate-binding lipoprotein
C3B54_11177	1	10	Mn+2/Zn+2 ABC transporter permease protein
C3B54_11178	1	10	Mn+2/Zn+2 ABC transporter ATP-binding protein
C3B54_11179	8	10	Zinc uptake transcriptional regulator
C3B54_11180	10	10	large subunit ribosomal protein L28
C3B54_11181	7	10	large subunit ribosomal protein L33
C3B54_11182	10	10	small subunit ribosomal protein S14
C3B54_11183	7	10	DNA-binding protein HU
C3B54_11184	1	10	Permease of the drug/metabolite transporter (DMT) superfamily
C3B54_11185	10	10	conserved protein of unknown function
C3B54_11186	8	10	peptidyl-prolyl cis-trans isomerase (cyclophilin)
C3B54_11187	8	10	Intramembranous protease, rhomboid family
C3B54_11188	9	10	Septation protein, membrane protein, CrgA
C3B54_11189	10	10	Sortase
C3B54_11190	2	10	small conserved putative membrane protein
C3B54_11191	6	10	para-aminobenzoate synthetase component 2
C3B54_11192	8	10	serine/threonine protein kinase, PknB
C3B54_11193	8	10	serine/threonine protein kinase, PknA
C3B54_11194	8	10	peptidoglycan transpeptidase; PbpA/MrdA
C3B54_11195	10	10	FtsW-like cell division protein / lipid II flippase, rodA
C3B54_11196	10	10	ser/thr protein phosphatase, PstP
C3B54_11197	10	10	FHA domain-containing protein, FipA
C3B54_11198	10	10	FHA domain-containing protein, with pfam12401 for N terminal domain
C3B54_11200	2	10	Fic family protein
C3B54_11201	1	10	aldehyde dehydrogenase (NAD+), GabD2
C3B54_11202	1	10	Heavy metal chaperone
C3B54_11203	1	10	Cu+-exporting ATPase
C3B54_11204	1	1	conserved membrane protein of unknown function
C3B54_11205	9	10	haloacid dehydrogenase-like hydrolase superfamily member
C3B54_11206	7	10	NucS ssDNA endonuclease
C3B54_11207	2	10	Fucose permease, MFS transporter family
C3B54_11208	10	10	Efflux pump, MATE family
C3B54_11209	10	10	Zn+2 metalloendopeptidase, PepO
C3B54_11210	9	10	Small conserved protein
C3B54_11211	9	10	Conserved membrane protein
C3B54_11212	2	2	small conserved bacterial protein
C3B54_11213	8	10	6-phosphofructokinase 1
C3B54_11214	4	7	putative small orf
C3B54_11215	4	10	Phytoene dehydrogenase-related protein
C3B54_11216	4	10	bifunctional: proline dehydrogenase / delta 1-pyrroline-5-carboxylate dehydrogenase
C3B54_11217	7	10	DNA-binding transcriptional regulator, AsnC family
C3B54_11218	6	10	N-Dimethylarginine dimethylaminohydrolase
C3B54_11219	3	10	acetylornithine transaminase, ArgD
C3B54_11220	2	10	iron(III) ABC transporter substrate-binding lipoprotein
C3B54_11221	2	10	iron(III) ABC transporter permease protein
C3B54_11222	2	10	iron(III) ABC transporter ATP-binding protein
C3B54_11223	3	10	Acyl-CoA dehydrogenase
C3B54_11224	8	10	Exported monoacylglycerol lipase
C3B54_11225	8	10	lipoate-protein ligase A
C3B54_11226	1	10	iron complex transport system permease protein
C3B54_11227	1	10	iron complex ABC transporter ATP-binding protein
C3B54_11228	5	10	GCN5-related N-acetyl-transferase
C3B54_11229	1	10	cystathionine beta-lyase
C3B54_11230	10	10	prephenate dehydratase
C3B54_11231	9	10	seryl-tRNA synthetase
C3B54_11232	9	10	Haloacid dehydrogenase-like hydrolase superfamily member
C3B54_11234	10	10	cell envelope-related function transcriptional attenuator common domain-containing protein; polyrhamnose transferase.
C3B54_11236	0	10	Transcriptional regulator, TetR family
C3B54_11237	0	10	protein of unknown function (DUF4386)
C3B54_11238	0	0	small orfan
C3B54_11239	0	10	Putative Fe trafficking protein, YdhG
C3B54_11240	2	6	Conserved membrane protein
C3B54_11241	1	10	Small multi-drug export protein
C3B54_11242	0	2	orfan
C3B54_11243	2	10	Acetyltransferase (GNAT)/AAA+ ATPase
C3B54_11244	0	10	Aldose dehydrogenase
C3B54_11245	0	5	Conserved protein
C3B54_11246	3	10	ABC-2 type transport system ATP-binding protein, possible daunorubicin exporter
C3B54_11247	3	10	ABC-2 type transport system permease protein, possible daunorubicin exporter
C3B54_11249	0	0	Hypothetical protein
C3B54_11250	0	10	Acetyltransferase (GNAT) family protein
C3B54_11251	0	10	Large secreted or periplasmic protein
C3B54_11252	0	10	serine/threonine-protein kinase HipA, toxin of type II toxin/antitoxin system
C3B54_11253	0	10	HipB, antitoxin transcriptional regulator of HipA
C3B54_11254	10	10	dps; Ferritin-like domain-containing protein; stress protection
C3B54_11255	5	10	sulfate permease, MFS superfamily
C3B54_11256	0	10	NAD(P)-dependent short-chain dehydrogenase family
C3B54_11257	0	10	Catalase/peroxidase
C3B54_11258	0	10	Uncharacterized membrane protein YeiH
C3B54_11259	0	0	small orfan
C3B54_11260	0	10	Membrane protein of unknown function, DedA
C3B54_11261	0	10	Membrane protein of unknown function; may be truncated pseudogene
C3B54_11262	0	10	DNA-3-methyladenine glycosylase II
C3B54_11263	0	10	Protein tyrosine/serine phosphatase
C3B54_11264	0	10	osmoprotectant ABC transport system permease protein
C3B54_11265	0	10	osmoprotectant ABC transport system ATP-binding protein
C3B54_11266	0	10	osmoprotectant ABC transport system permease protein
C3B54_11267	0	10	osmoprotectant ABC transport system substrate-binding lipoprotein
C3B54_11268	1	10	DNA-binding transcriptional regulator, IclR family
C3B54_11269	0	10	Na+-dependent bicarbonate transporter
C3B54_11270	0	10	Nitrogen regulatory protein P-II, GlnK
C3B54_11271	1	5	hypothetical protein
C3B54_11272	1	10	Peptidase cleaving gamma-glutamyl bonds
C3B54_11273	2	10	UDP-glucose 4-epimerase, GalE
C3B54_11274	1	10	conserved membrane protein
C3B54_11275	1	10	phosphate ABC transporter substrate-binding lipoprotein
C3B54_11276	1	10	phosphate ABC transporter permease protein
C3B54_11277	1	10	phosphate ABC transporter permease protein
C3B54_11278	1	10	phosphate ABC transporter ATP-binding protein
C3B54_11279	1	10	kynureninase or related enzyme
C3B54_11280	1	10	Putative membrane protein (DUF4395)
C3B54_11281	3	10	pseudouridine-5'-phosphate glycosidase
C3B54_11282	3	10	Sugar or nucleoside kinase, ribokinase family
C3B54_11283	7	10	deoxyribodipyrimidine photo-lyase
C3B54_11284	10	10	Transcriptional regulatory protein
C3B54_11285	9	10	Uracil phosphoribosyltransferase, Upp
C3B54_11286	4	10	tRNA(adenine34) deaminase
C3B54_11287	3	10	Conserved membrane protein
C3B54_11288	1	1	Putative Zn+2 chaperone
C3B54_11289	8	10	pyrroline-5-carboxylate reductase
C3B54_11290	10	10	K+ uptake system, peripheral membrane protein, TrkA
C3B54_11291	10	10	K+ transport system, membrane component, TrkH
C3B54_11292	10	10	DNA-binding transcriptional regulator, ArsR family
C3B54_11293	6	10	HTH domain-containing probable DNA binding protein
C3B54_11294	2	10	Thioredoxin
C3B54_11295	10	10	NUDIX protein
C3B54_11296	0	10	Methyltransferase domain-containing protein
C3B54_11297	8	10	Conserved protein of unknown function, DUF427
C3B54_11298	10	10	SprT-like protein, putative regulatory protein
C3B54_11299	10	10	spermine synthase
C3B54_11300	10	10	DNA-directed RNA polymerase subunit beta
C3B54_11301	10	10	DNA-directed RNA polymerase subunit beta'
C3B54_11302	2	10	leader peptidase, CpaA, TadV
C3B54_11303	10	10	small subunit ribosomal protein S12
C3B54_11304	10	10	small subunit ribosomal protein S7
C3B54_11305	10	10	Elongation factor G
C3B54_11306	9	10	Elongation factor Tu
C3B54_11307	1	10	DNA-binding transcriptional regulator, XRE-family HTH domain
C3B54_11308	1	1	Conserved membrane protein
C3B54_11309	1	10	Conserved membrane protein, YeiB
C3B54_11310	0	10	Transcriptional regulator with HTH domain
C3B54_11311	0	0	orfan
C3B54_11312	9	10	small subunit ribosomal protein S10
C3B54_11313	10	10	large subunit ribosomal protein L3
C3B54_11314	8	10	large subunit ribosomal protein L4
C3B54_11315	10	10	large subunit ribosomal protein L23
C3B54_11316	10	10	large subunit ribosomal protein L2
C3B54_11317	5	10	small subunit ribosomal protein S19
C3B54_11318	10	10	large subunit ribosomal protein L22
C3B54_11319	10	10	small subunit ribosomal protein S3
C3B54_11320	8	10	large subunit ribosomal protein L16
C3B54_11321	10	10	large subunit ribosomal protein L29
C3B54_11322	8	10	small subunit ribosomal protein S17
C3B54_11323	10	10	large subunit ribosomal protein L14
C3B54_11324	10	10	large subunit ribosomal protein L24
C3B54_11325	9	10	large subunit ribosomal protein L5
C3B54_11326	8	10	small subunit ribosomal protein S8
C3B54_11327	10	10	large subunit ribosomal protein L6
C3B54_11328	10	10	large subunit ribosomal protein L18
C3B54_11329	8	10	small subunit ribosomal protein S5
C3B54_11330	9	10	large subunit ribosomal protein L30
C3B54_11331	10	10	large subunit ribosomal protein L15
C3B54_11332	10	10	preprotein translocase subunit SecY
C3B54_11333	4	10	Adenylate kinase
C3B54_11334	7	10	Translation initiation factor IF-1, InfA
C3B54_11335	3	10	small subunit ribosomal protein S13
C3B54_11336	10	10	small subunit ribosomal protein S11
C3B54_11337	10	10	DNA-directed RNA polymerase subunit alpha
C3B54_11338	6	10	large subunit ribosomal protein L17
C3B54_11339	8	10	tRNA pseudouridine38-40 synthase
C3B54_11340	10	10	large subunit ribosomal protein L13
C3B54_11341	10	10	small subunit ribosomal protein S9
C3B54_11342	7	10	phosphoglucosamine mutase
C3B54_11343	8	10	type I pantothenate kinase
C3B54_11344	10	10	glucosamine--fructose-6-phosphate aminotransferase (isomerizing), GlmS
C3B54_11345	2	10	holo-[acyl-carrier protein] synthase
C3B54_11346	5	10	alanine racemase
C3B54_11347	8	10	tRNA threonylcarbamoyladenosine biosynthesis protein TsaE
C3B54_11348	8	10	tRNA threonylcarbamoyl adenosine modification protein, TsaB
C3B54_11349	10	10	ribosomal S18 alanine N-acetyltransferase, RimI
C3B54_11350	9	10	tRNA threonylcarbamoyl adenosine modification protein TsaD
C3B54_11351	10	10	S-adenosylmethionine-dependent methyltransferase
C3B54_11352	6	10	chaperonin GroES
C3B54_11353	6	10	DMT superfamily drug exporter
C3B54_11354	4	10	branched-chain amino acid ABC transporter substrate-binding lipoprotein
C3B54_11355	5	10	ABC transporter ATP-binding protein, HAAT family
C3B54_11356	5	10	ABC transporter ATP-binding protein, HAAT family
C3B54_11357	7	10	ABC transporter permease protein, HAAT family
C3B54_11358	3	10	ABC transporter permease protein, HAAT family
C3B54_11359	10	10	IMP dehydrogenase
C3B54_11360	5	10	IMP dehydrogenase/GMP reductase-like enzyme
C3B54_11361	9	10	Cytochrome oxidase assembly protein ShyY1
C3B54_11362	5	10	conserved integral membrane protein of unknown function
C3B54_11363	8	10	GMP synthase (glutamine-hydrolysing)
C3B54_11364	9	10	Membrane protein YccA regulating protease FtsH
C3B54_11365	4	10	membrane protein of unknown function (DUF4190)
C3B54_11366	10	10	DNA helicase-2 / ATP-dependent DNA helicase PcrA
C3B54_11367	6	10	succinyl-CoA synthetase beta subunit
C3B54_11368	2	10	succinyl-CoA synthetase alpha subunit
C3B54_11369	8	10	Conserved membrane protein
C3B54_11370	8	10	phosphoribosylglycinamide formyltransferase, PurN
C3B54_11371	5	10	bifunctional phosphoribosylaminoimidazolecarboxamide formyltransferase / IMP cyclohydrolase, PurH
C3B54_11372	10	10	GCN5 N-acetyltransferase
C3B54_11373	9	10	isocitrate dehydrogenase
C3B54_11374	1	1	Orfan
C3B54_11375	3	10	Membrane coupled ferridoxin reductase
C3B54_11376	3	10	Flavin transferase, ApbE
C3B54_11377	3	10	FMN binding protein
C3B54_11378	10	10	formyltetrahydrofolate deformylase
C3B54_11379	7	10	MFS family transporter
C3B54_11381	10	10	glycine hydroxymethyltransferase
C3B54_11382	3	10	bifunctional: methylenetetrahydrofolate dehydrogenase (NADP+) / methenyltetrahydrofolate cyclohydrolase
C3B54_11383	9	10	Thymidine kinase
C3B54_11385	10	10	Predicted phosphohydrolase, MPP superfamily
C3B54_11386	10	10	Bifunctional: peptidoglycan transglycosylase/ peptidoglycan transpeptidase, PbpB1/MrcA
C3B54_11387	9	10	small conserved protein
C3B54_11388	5	10	Enamine deaminase RidA, house cleaning of reactive enamine intermediates, YjgF/YER057c/UK114 family
C3B54_11389	8	10	acetyl-CoA synthetase
C3B54_11390	9	10	Fimbriae subunit secretion ATPase, CpaF, TadA
C3B54_11391	7	10	Fimbriae secretion channel subunit B, TadB
C3B54_11392	6	10	Putative Flp, major fimbriae structural protein, DUF4244
C3B54_11393	1	5	Fimbriae protein, TadE/F
C3B54_11394	3	5	Fimbriae protein, TadE/F
C3B54_11395	10	10	DNA topoisomerase-1
C3B54_11397	8	10	DNA polymerase-3 subunit delta'
C3B54_11398	0	10	Nucleotidyl transferase AbiEii toxin, Type IV TA system
C3B54_11399	0	10	Transcriptional regulator, AbiEi antitoxin, Type IV TA system
C3B54_11400	0	10	mannonate dehydratase, UxuA
C3B54_11401	0	10	voltage-gated sodium channel
C3B54_11402	0	0	small orfan
C3B54_11403	1	1	PF09952 AbiEi_2: Transcriptional regulator, AbiEi antitoxin, Type IV TA system
C3B54_11404	1	1	PF08843 AbiEii: Nucleotidyl transferase AbiEii toxin, Type IV TA system;
C3B54_11406	1	10	multicomponent Na+:H+ antiporter subunit A
C3B54_11407	1	10	multicomponent Na+:H+ antiporter subunit C
C3B54_11408	1	10	multicomponent Na+:H+ antiporter subunit D
C3B54_11409	1	10	multicomponent Na+:H+ antiporter subunit E
C3B54_11410	1	10	multicomponent Na+:H+ antiporter subunit F
C3B54_11411	1	10	multicomponent Na+:H+ antiporter subunit G
C3B54_11412	0	10	Heavy metal divalent ion-exporting ATPase
C3B54_11413	2	10	Uncharacterized membrane protein YqhA
C3B54_11414	2	10	Conserved membrane protein
C3B54_11415	3	10	DMT superfamily transporter
C3B54_11416	8	10	Peptide-methionine (R)-S-oxide reductase
C3B54_11417	2	10	N-acyltransferase
C3B54_11418	2	10	Secreted iron transport protein, Htaa
C3B54_11419	2	10	iron complex ABC transporter substrate-binding lipoprotein
C3B54_11420	1	10	Protein of unknown function (DUF3263)
C3B54_11421	10	10	LytR cell envelope-related transcriptional attenuator
C3B54_11422	5	10	Protein of unknown function (DUF3048)
C3B54_11423	8	10	chaperonin GroEL
C3B54_11424	1	10	Signal transduction histidine kinase
C3B54_11425	1	10	DNA-binding response regulator, OmpR family, contains REC and winged-helix (wHTH) domain
C3B54_11426	0	0	Orfan frame in simple seq. region
C3B54_11427	0	0	Orfan frame in simple seq. region
C3B54_11428	0	1	Orfan frame in simple seq. region
C3B54_11429	1	10	Flavin transferase, ApbE
C3B54_11430	1	10	Ferredoxin-NADP reductase
C3B54_11431	7	10	Secreted toxin-related protein, EsxA
C3B54_11432	6	10	two-component system, PhoR, sensor kinase
C3B54_11433	10	10	two-component system, PhoP, response regulator
C3B54_11434	10	10	DNA excision repair helicase of Rad25 family
C3B54_11435	8	10	Possible DNA repair protein
C3B54_11436	10	10	Conserved small membrane protein of unknown function
C3B54_11437	10	10	Cold shock protein, RNA chaperone, CspB
C3B54_11438	8	10	Protein of unknown function (DUF3027)
C3B54_11439	5	10	phosphoserine aminotransferase, SerC
C3B54_11440	10	10	Iron-dependent repressor and activator, IdeR
C3B54_11441	10	10	5-methylcytosine-specific restriction endonuclease McrA
C3B54_11442	4	10	Small molecule glycosyltransferase
C3B54_11444	10	10	Protein of unknown function (DUF4011); helicase-related
C3B54_11445	6	10	putative regulatory protein, FmdB family
C3B54_11446	10	10	5-formyltetrahydrofolate cyclo-ligase
C3B54_11447	9	10	UTP--glucose-1-phosphate uridylyltransferase
C3B54_11448	10	10	Ribosomal protein S5 alanine N-acetyltransferase, RimJ
C3B54_11449	10	10	Conserved putative membrane protein
C3B54_11450	1	10	Polyketide synthase
C3B54_11451	2	10	isoprenylcysteine carboxyl methyltransferase (ICMT) family (membrane bound methyltransferase)
C3B54_11452	2	10	Dehydrogenase (flavoprotein), MenJ
C3B54_11453	0	10	4-hydroxybenzoate polyprenyltransferase
C3B54_11454	0	0	Hypothetical membrane protein
C3B54_11455	3	10	Regulator of FtsH, HflK
C3B54_11456	0	10	Co-regulator of FtsH protease
C3B54_11457	1	10	Conserved membrane protein
C3B54_11458	0	10	Predicted oxidoreductase
C3B54_11460	0	10	Transposase, TnpB
C3B54_11461	0	10	NAD(P)-dependent short-chain dehydrogenase family
C3B54_11462	0	10	Transcriptional repressor, arsR family
C3B54_11463	0	10	PIN ribonuclease toxin of type II toxin-antitoxin system
C3B54_11464	1	10	Antitoxin regulator of PIN ribonuclease toxin
C3B54_11465	0	10	HprK-related kinase
C3B54_11466	0	10	AAA+ ATPase plus domain of unknown function (PF13635)
C3B54_11467	0	10	Uncharacterised nucleotidyltransferase
C3B54_11468	2	10	glucosamine-6-phosphate deaminase, NagB
C3B54_11469	0	10	GntR family transcriptional regulator
C3B54_11470	0	10	ABC transporter substrate-binding lipoprotein, CUT1
C3B54_11471	0	10	ABC transporter permease protein, CUT1
C3B54_11472	0	10	ABC transporter permease protein, CUT1
C3B54_11473	0	10	Uncharacterized protein, contains SIS (Sugar ISomerase) phosphosugar binding domain
C3B54_11474	0	10	D-xylulokinase family enzyme
C3B54_11475	0	10	Sugar phosphate isomerase/epimerase
C3B54_11476	1	10	N-acetylglucosamine-6-phosphate deacetylase, NagA
C3B54_11477	0	0	orfan
C3B54_11478	0	0	Hypothetical protein
C3B54_11479	1	10	HigB ribonuclease toxin of type II toxin/antitoxin system
C3B54_11480	1	10	HigA regulator of HigB ribonuclease type II toxin
C3B54_11481	1	10	Secreted lipoprotein containing a fasciclin (FAS1) putative adhesion domain
C3B54_11482	5	10	Quinol monooxygenase
C3B54_11483	0	10	Comserved membrane protein of unknown function
C3B54_11484	1	10	Conserved protein containing a fasciclin (FAS1) putative adhesion domain
C3B54_11485	2	10	protein of unknown function (DUF4349)
C3B54_11486	2	10	hydrolase
C3B54_11487	1	10	hydrolase, putative lipase or esterase
C3B54_11488	10	10	MFS family transporter
C3B54_11489	8	10	ribonucleoside-diphosphate reductase alpha chain
C3B54_11490	8	10	ribonucleoside-diphosphate reductase beta chain
C3B54_11491	4	10	Aldo/keto reductase
C3B54_11492	0	0	Small orfan
C3B54_11493	7	10	putative orf
C3B54_11494	3	10	16S rRNA (cytidine1402-2'-O)-methyltransferase, RsmI
C3B54_11495	10	10	methionyl-tRNA synthetase
C3B54_11496	8	10	Exonuclease, TatD
C3B54_11497	7	10	16S rRNA (adenine1518-N6/adenine1519-N6)-dimethyltransferase
C3B54_11498	2	10	Arsenite efflux pump ACR3
C3B54_11499	3	10	4-diphosphocytidyl-2-C-methyl-D-erythritol kinase, IspE
C3B54_11500	4	10	signal peptidase II (lipoprotein), LspA
C3B54_11501	5	10	ATPase components of ABC transporters with duplicated ATPase domains
C3B54_11502	4	10	DNA-binding transcriptional regulator, MarR family
C3B54_11504	7	10	GlmU, bifunctional: UDP-N-acetylglucosamine pyrophosphorylase / Glucosamine-1-phosphate N-acetyltransferase
C3B54_11505	10	10	ribose-phosphate pyrophosphokinase
C3B54_11506	8	8	conserved protein of unknown function
C3B54_11507	3	10	basic amino acid/polyamine antiporter, APA family
C3B54_11508	5	10	6-phosphogluconate dehydrogenase
C3B54_11510	9	10	large subunit ribosomal protein L25, Ctc form
C3B54_11511	3	10	peptidyl-tRNA hydrolase
C3B54_11512	10	10	transcription-repair coupling factor, Mfd
C3B54_11513	7	10	nucleoside triphosphate pyrophosphohydrolase, MazG
C3B54_11514	10	10	histidyl-tRNA synthetase
C3B54_11515	7	10	enolase
C3B54_11516	10	10	Cell division protein FtsB
C3B54_11517	4	10	DUF501 protein of unknown function
C3B54_11518	6	10	Subtilisin family secreted protease
C3B54_11519	10	10	NADH dehydrogenase
C3B54_11521	8	10	LemA membrane protein
C3B54_11522	5	10	heat shock membrane protease HtpX
C3B54_11523	10	10	Membrane protein and putative permease
C3B54_11524	10	10	threonine dehydratase, IlvA
C3B54_11525	10	10	transcription elongation factor GreA
C3B54_11526	10	10	protein of unknown function (DUF4307)
C3B54_11527	6	10	Small conserved membrane protein
C3B54_11528	7	10	Conserved membrane protein, hemolysin III-related
C3B54_11529	10	10	short-chain Z-isoprenyl diphosphate synthase
C3B54_11530	9	10	PhoH-like ATPase, YlaK family
C3B54_11531	9	10	fumarate hydratase, class II
C3B54_11532	10	10	Protein of unknown function (DUF4245)
C3B54_11533	4	10	exodeoxyribonuclease VII small subunit
C3B54_11534	10	10	exodeoxyribonuclease VII large subunit
C3B54_11535	10	10	4-hydroxy-3-methylbut-2-enyl diphosphate reductase, IspH
C3B54_11536	10	10	fructose-bisphosphate aldolase
C3B54_11537	10	10	fructose-1,6-bisphosphatase
C3B54_11538	10	10	DNA recombination protein, RmuC
C3B54_11539	10	10	GTP-binding protein, YchF
C3B54_11540	0	6	antitoxin
C3B54_11541	1	10	HigA antitoxin
C3B54_11542	0	10	Fic family protein
C3B54_11543	0	10	DoxX-like family protein
C3B54_11544	0	0	DUF2892; small membrane protein w 4 transmembrane helixes.
C3B54_11545	3	10	DNA-binding ATP-dependent protease La, Lon
C3B54_11546	3	10	beta-glucosidase
C3B54_11549	1	10	aminomethyltransferase; GcvT
C3B54_11550	3	10	glycine cleavage system H protein; GcvH
C3B54_11551	10	10	glycine dehydrogenase; GcvP
C3B54_11552	1	10	DNA-binding response regulator
C3B54_11553	0	1	Large secreted or periplasmic protein
C3B54_11554	0	10	Large secreted or periplasmic protein
C3B54_11555	1	10	Uncharacterized conserved protein, DUF779 family
C3B54_11556	1	10	NAD-dependent aldehyde dehydrogenase
C3B54_11557	2	10	Transcription regulator
C3B54_11558	3	10	peroxiredoxin Q/BCP
C3B54_11559	7	10	CAAX protease-like integral membrane protein
C3B54_11560	1	10	Predicted thiol-disulfide oxidoreductase YuxK, DCC family
C3B54_11561	9	10	2-hydroxyhepta-2,4-diene-1,7-dioate isomerase or oxaloacetate decarboxylase or related enzyme
C3B54_11562	3	10	MFS family transporter
C3B54_11563	8	10	glu/gln-tRNA synthetase
C3B54_11565	2	10	glycerate kinase
C3B54_11567	8	10	Tellurite resistance protein, TerC
C3B54_11568	7	10	3-isopropylmalate/(R)-2-methylmalate dehydratase large subunit, LeuC
C3B54_11569	3	10	3-isopropylmalate/(R)-2-methylmalate dehydratase small subunit, LeuD
C3B54_11570	9	10	UDP-N-acetylglucosamine 1-carboxyvinyltransferase, MurA
C3B54_11571	10	10	acyltransferase
C3B54_11572	10	10	glycerol-3-phosphate dehydrogenase (NAD(P)+)
C3B54_11573	3	10	hydrolase, possible carboxyesterase
C3B54_11574	3	10	UDP-N-acetylmuramoyl-tripeptide--D-alanyl-D-alanine ligase, MurF
C3B54_11575	3	10	D-alanine-D-alanine ligase
C3B54_11576	4	10	Secreted protein of unknown function (DUF3515)
C3B54_11577	10	10	Thiamine-monophosphate kinase, ThiL
C3B54_11578	4	10	16S rRNA (guanine966-N2)-methyltransferase, RsmD
C3B54_11579	10	10	ATP-dependent DNA helicase RecG
C3B54_11580	10	10	pantetheine-phosphate adenylyltransferase
C3B54_11581	6	10	uncharacterized protein, YceD
C3B54_11582	10	10	large subunit ribosomal protein L32
C3B54_11583	10	10	Ribonuclease III
C3B54_11584	10	10	formamidopyrimidine-DNA glycosylase
C3B54_11585	8	10	Chromosome segregation protein, Smc
C3B54_11586	0	0	hypothetical protein
C3B54_11587	10	10	SRP:ribosome docking protein, FtsY
C3B54_11588	0	10	Carbonic anhydrase or acetyltransferase, isoleucine patch superfamily
C3B54_11589	10	10	signal recognition particle protein subunit, Ffh
C3B54_11590	10	10	small subunit ribosomal protein S16
C3B54_11591	8	10	RNA binding protein of unknown function
C3B54_11592	6	10	16S rRNA processing protein, RimM
C3B54_11594	3	10	tRNA (guanine37-N1)-methyltransferase
C3B54_11595	5	10	Methionyl aminopeptidase, mapA
C3B54_11596	3	10	DNA-binding transcriptional regulator, AcrR family
C3B54_11597	6	10	large subunit ribosomal protein L19
C3B54_11598	10	10	signal peptidase I
C3B54_11599	5	10	ribonuclease HII
C3B54_11600	10	10	Protein of unknown function (DUF2469)
C3B54_11601	1	10	DNA processing protein, DprA
C3B54_11602	3	10	Phosphodiesterase
C3B54_11603	9	10	Recombinase, XerD
C3B54_11604	5	10	Peptidase family M23
C3B54_11605	10	10	small subunit ribosomal protein S2
C3B54_11606	10	10	Elongation factor Ts
C3B54_11607	10	10	Uridylate kinase, PyrH
C3B54_11608	10	10	Ribosome recycling factor
C3B54_11609	10	10	phosphatidate cytidylyltransferase
C3B54_11610	10	10	DivIVA (double domain) protein
C3B54_11611	8	10	Transglycosylase SLT domain-containing protein
C3B54_11612	10	10	Conserved protein
C3B54_11613	8	10	Protein with alpha/beta serine hydrolase fold
C3B54_11614	8	10	DivIVA-related protein
C3B54_11615	10	10	Conserved protein
C3B54_11616	7	10	YbbN, Co-Chaperone of DnaK
C3B54_11617	3	10	Cysteine desulfurase; NifS family
C3B54_11618	7	10	tRNA U34 2-thiouridine synthase, MnmA
C3B54_11619	9	10	1-deoxy-D-xylulose-5-phosphate reductoisomerase
C3B54_11620	6	10	RIP metalloprotease RseP
C3B54_11621	7	10	(E)-4-hydroxy-3-methylbut-2-enyl-diphosphate synthase, IspG
C3B54_11622	10	10	prolyl-tRNA synthetase
C3B54_11623	10	10	N utilization substance protein, NusA
C3B54_11624	1	10	Probable RNA binding protein, YlxR
C3B54_11625	9	10	translation initiation factor IF-2
C3B54_11626	5	10	Ribosome-binding factor A
C3B54_11627	1	10	Uridine phosphorylase
C3B54_11628	0	10	Adenine glycosylase, repair enzyme, MutY
C3B54_11629	10	10	Short chain dehydrogenase family, related to UDP-glucose-4-epimerase
C3B54_11630	10	10	Helicase
C3B54_11631	6	10	Conserved membrane protein
C3B54_11632	3	10	NUDIX hydrolase
C3B54_11633	0	10	Putative endonuclease (DUF1524)
C3B54_11634	0	0	Orfan
C3B54_11635	2	10	RecB family nuclease
C3B54_11636	2	10	thioredoxin
C3B54_11637	10	10	aspartate ammonia-lyase
C3B54_11638	7	10	Membrane proteinase PrsW, cleaves anti-sigma factor RsiW, M82 family
C3B54_11639	2	10	Pyridoxamine 5'-phosphate oxidase
C3B54_11640	9	10	small subunit ribosomal protein S15
C3B54_11642	10	10	Polyribonucleotide phosphorylase
C3B54_11643	3	10	Bacteriorhodopsin, green light sensing, Exiguobacterium clade
C3B54_11644	9	10	Predicted Zn-dependent peptidase
C3B54_11645	10	10	Phosphoglycerate mutase family phosphatase of unknown function
C3B54_11646	10	10	DNA ligase (NAD+)
C3B54_11647	10	10	aspartyl-tRNA(Asn)/glutamyl-tRNA(Gln) amidotransferase subunit C
C3B54_11648	9	10	aspartyl-tRNA(Asn)/glutamyl-tRNA(Gln) amidotransferase subunit A
C3B54_11649	10	10	aspartyl-tRNA(Asn)/glutamyl-tRNA(Gln) amidotransferase subunit B
C3B54_11650	4	10	Alpha/beta hydrolase family protein
C3B54_11651	3	3	Hypothetical membrane protein
C3B54_11652	4	10	Similar to EF-G-binding protein FusB
C3B54_11653	1	10	Cold shock protein, RNA chaperone, CspA
C3B54_11654	6	10	Uncharacterized conserved protein, DUF427 family
C3B54_11655	6	10	Acetyltransferase
C3B54_11656	2	10	alpha-1,2-glucosyltransferase, rgpE
C3B54_11658	0	10	Thiamine ABC transporter substrate-binding lipoprotein
C3B54_11659	0	10	Thiamine ABC transporter permease protein
C3B54_11660	2	10	Uridine kinase
C3B54_11661	10	10	Zinicin-like metallopeptidase
C3B54_11663	7	10	oligoribonuclease
C3B54_11664	0	4	Conserved membrane protein
C3B54_11665	0	10	multidrug efflux protein
C3B54_11666	0	10	putative ABC transport system ATP-binding protein, LolD
C3B54_11667	0	10	putative ABC transport system permease protein, LolE
C3B54_11668	0	10	toxin in toxin/antitoxin system
C3B54_11669	0	10	Antitoxin for toxin/antitoxin system
C3B54_11670	1	10	Uncharacterized conserved protein, NAD-dependent epimerase/dehydratase family
C3B54_11671	1	10	Member of the enolase superfamily
C3B54_11672	0	10	cystathionine beta-synthase
C3B54_11673	5	10	cystathionine gamma-synthase
C3B54_11674	1	10	Phosphoglycerate mutase family phosphatase of unknown function
C3B54_11675	0	10	D-xyulokinase family enzyme
C3B54_11676	0	10	D-xylulokinase family
C3B54_11677	0	10	Phosphoglycerate dehydrogenase or related dehydrogenase
C3B54_11678	0	10	DNA-binding transcriptional regulator of sugar metabolism, DeoR/GlpR family
C3B54_11679	0	10	ABC transporter substrate-binding lipoprotein, CUT2
C3B54_11680	0	10	ABC transporter ATP-binding protein, CUT2
C3B54_11681	0	10	ABC transporter permease protein, CUT2
C3B54_11682	4	10	Conserved membrane protein, possible ion transporter, hemolysin-related
C3B54_11683	1	10	Secreted glycosylhydrolase
C3B54_11684	0	10	Conserved secreted protein, DUF305 family
C3B54_11685	2	10	Na+ dependent transporter of unknown substrate
C3B54_11686	2	10	long-chain acyl-CoA synthetase
C3B54_11687	0	10	tRNA-synthetase-like domain containing protein
C3B54_11688	2	10	membrane transporter RhtA
C3B54_11689	1	5	antitoxin
C3B54_11690	1	3	PIN/VapC-like toxin of toxin/antitoxin system
C3B54_11691	0	10	sulfate permease-like transporter, MFS superfamily
C3B54_11692	1	10	Permease of the drug/metabolite transporter (DMT) superfamily
C3B54_11693	0	10	Methylphosphotriester-DNA--protein-cysteine methyltransferase
C3B54_11694	0	10	riboflavin-specific deaminase C-terminal domain-containing protein
C3B54_11695	0	10	Methyltransferase
C3B54_11696	0	10	Queuosine biosynthesis protein, QueD
C3B54_11697	0	10	Zn+2 dehydrogenase
C3B54_11698	0	10	methyltransferase, FkbM family
C3B54_11699	0	10	myo-inositol-1(or 4)-monophosphatase
C3B54_11700	0	10	Glycosyltransferase of unknown function
C3B54_11701	0	10	Uncharacterized membrane protein YbhN, UPF0104 family
C3B54_11702	0	10	Phosphatidylglycerophosphate synthase
C3B54_11703	0	10	Large secreted or periplasmic protein
C3B54_11704	0	10	putative orf
C3B54_11705	0	10	protein of unknown function (DUF1996)
C3B54_11706	0	10	solute:Na+ symporter, possibly for panthothenate
C3B54_11707	0	0	orfan
C3B54_11708	1	10	Nucleotidyl transferase of unknown function (DUF2204)
C3B54_11709	0	10	Putative HTH protein
C3B54_11710	0	1	orfan
C3B54_11711	0	10	DNA-binding transcriptional regulator, HxlR family
C3B54_11712	0	10	dihydroflavonol-4-reductase
C3B54_11713	0	4	putative orf
C3B54_11714	0	10	dihydroflavonol-4-reductase
C3B54_11715	0	7	Large secreted or periplasmic protein
C3B54_11716	0	5	putative orf
C3B54_11717	0	10	protein of unknown function (DUF4386)
C3B54_11718	0	10	DNA-binding transcriptional regulator, AcrR family
C3B54_11720	1	10	Oxidoreductase of short-chain dehydrogenase family
C3B54_11721	0	10	Cation-translocating P-type ATPase, MgtA family
C3B54_11722	1	2	hypothetical protein
C3B54_11723	0	10	Putative lipoprotein, copper chaperone
C3B54_11724	3	10	Secreted peroxidase
C3B54_11725	2	10	Predicted oxidoreductase
C3B54_11726	1	2	Conserved membrane protein
C3B54_11727	3	10	DMT superfamily exporter
C3B54_11728	9	10	Peptide-methionine (S)-S-oxide reductase, MsrA
C3B54_11729	5	10	single-strand DNA-binding protein
C3B54_11730	10	10	Conserved putative lipoprotein
C3B54_11731	6	10	ATPase components of ABC transporters with duplicated ATPase domains
C3B54_11732	10	10	Conserved protein
C3B54_11733	9	10	Bacterial hemoglobin, GlbO
C3B54_11734	8	10	Mechanosensitive channel
C3B54_11735	8	10	aminopeptidase N, pepN
C3B54_11736	4	10	DivIVA-related protein
C3B54_11737	3	10	ribose 5-phosphate
C3B54_11738	8	10	Formamidopyrimidine-DNA glycosylase
C3B54_11739	4	10	YtcJ_like metal dependent amidohydrolase of unknown function
C3B54_11740	5	10	DNA-binding response regulator of NarL/FixJ family, part of two component sensor histidine kinase system
C3B54_111785	2	9	sensor histidine kinase
C3B54_11743	10	10	trigger factor; ribosome bound peptidyl prolyl cis-/trans- isomerase
C3B54_11744	10	10	ATP-dependent Clp protease, protease subunit P1
C3B54_11745	6	10	ATP-dependent Clp protease, protease subunit P2
C3B54_11746	8	10	CopC (cupredoxin) domain-containing protein
C3B54_11747	10	10	ATP-dependent Clp protease ATP-binding subunit ClpX
C3B54_11748	9	9	Conserved family of short proteins
C3B54_11749	3	10	Acetyltransferase of the GNAT family
C3B54_11750	10	10	valyl-tRNA synthetase
C3B54_11751	9	10	DNA-binding transcriptional regulator, AcrR/TetR family
C3B54_11752	1	10	peptide/nickel ABC transport system substrate-binding lipoprotein
C3B54_11753	1	10	peptide/nickel ABC transport system permease protein
C3B54_11754	0	10	peptide/nickel ABC transport system permease protein
C3B54_11755	0	10	peptide/nickel ABC transport system ATP-binding protein
C3B54_11756	10	10	isoleucyl-tRNA synthetase
C3B54_11757	10	10	dihydrofolate synthase / folylpolyglutamate synthase
C3B54_11758	4	4	Protein of unknown function (DUF4233)
C3B54_11759	10	10	nucleoside-diphosphate kinase
C3B54_11760	7	10	Conserved membrane protein, putative Vitamin K epoxide reductase
C3B54_11761	8	10	ribonuclease E
C3B54_11762	8	10	Permease of unknown specificity
C3B54_11763	7	10	Conserved membrane protein
C3B54_11764	8	8	Conserved protein
C3B54_11765	7	10	large subunit ribosomal protein L21
C3B54_11766	5	10	large subunit ribosomal protein L27
C3B54_11767	10	10	GTP-binding protein
C3B54_11768	6	10	glutamate 5-kinase
C3B54_11769	8	10	glutamate-5-semialdehyde dehydrogenase
C3B54_11770	6	10	Small (62 residue) protein conserved in Actinobacteria
C3B54_11771	8	10	nicotinate-nucleotide adenylyltransferase
C3B54_11772	4	6	putative orf
C3B54_11773	9	10	ribosome-associated protein
C3B54_11775	3	10	pyridoxamine 5'-phosphate oxidase
C3B54_11776	7	10	probable oxidoreductase, LLM family
C3B54_11777	3	10	Rhodanese-related sulfurtransferase
C3B54_11778	0	10	Na+/H+ antiporter
C3B54_11779	1	10	beta-N-acetylhexosaminidase, LpqI
C3B54_11780	8	10	Phosphatidate phosphatase APP1
C3B54_11781	5	10	DNA-binding transcriptional regulator, AcrR family
C3B54_11782	8	10	osmoprotectant transport system ATP-binding protein
C3B54_11783	6	10	osmoprotectant transport system permease protein
C3B54_11784	7	10	osmoprotectant transport system permease protein
C3B54_11785	6	10	osmoprotectant transport system substrate-binding protein
C3B54_11786	5	10	uncharacterized membrane protein DedA
C3B54_11787	8	10	electron transport complex bd cytochrome d subunit
C3B54_11788	8	10	electron transport complex bd cytochrome b subunit
C3B54_11789	7	10	CydCD thiol reductant ABC exporter, CydD subunit
C3B54_11790	8	10	CydCD thiol reductant ABC exporter, CydC subunit
C3B54_11791	8	10	4-amino-4-deoxychorismate lyase
C3B54_11792	10	10	para-aminobenzoate synthetase component 1
C3B54_11793	10	10	leucyl-tRNA synthetase
C3B54_11794	3	10	Competence protein, ComEA
C3B54_11795	6	10	Competence protein, ComEC
C3B54_11796	10	10	DNA polymerase-3 subunit delta
C3B54_11797	6	10	small subunit ribosomal protein S20
C3B54_11798	10	10	translation elongation factor 4, LepA
C3B54_11799	3	10	Conserved integral membrane protein
C3B54_11800	8	10	RibF, bifunctional: riboflavin kinase / FMN adenylyltransferase
C3B54_11801	7	10	MFS transporter
C3B54_11802	4	10	Deoxyribose-phosphate aldolase, DeoC
C3B54_11803	4	10	aldehyde dehydrogenase (NAD+)
C3B54_11804	4	10	Aldehyde dehydrogenase
C3B54_11805	9	10	tRNA pseudouridine55 synthase
C3B54_11806	9	10	Conserved membrane protein
C3B54_11807	7	10	oxygen-independent coproporphyrinogen-3 oxidase
C3B54_11808	10	10	Heat shock-sensing transcriptional repressor, HrcA
C3B54_11809	10	10	Molecular chaperone, DnaJ2
C3B54_11810	10	10	16S rRNA (uracil1498-N3)-methyltransferase, RsmE
C3B54_11811	10	10	Histidine triad (HIT) family protein
C3B54_11812	6	10	phosphate starvation-inducible protein PhoH
C3B54_11813	6	10	probable rRNA maturation factor
C3B54_11814	10	10	Membrane protein, possible ion transporter, hemolysin-related
C3B54_11815	9	10	GTP-binding protein Era
C3B54_11816	9	10	2-isopropylmalate synthase, LeuA
C3B54_11817	7	10	DNA repair protein RecO (recombination protein O)
C3B54_11818	8	10	(omega E,polyZ)-decaprenyl diphosphate synthase, UppS
C3B54_11819	3	10	glycyl-tRNA synthetase
C3B54_11820	10	10	putative TIM-barrel protein, nifR3 family
C3B54_11821	10	10	dGTPase
C3B54_11822	10	10	DNA primase, dnaG
C3B54_11823	8	10	Phosphoglycerate dehydrogenase or related dehydrogenase
C3B54_11825	5	10	Histidine kinase
C3B54_11826	1	10	Branched-chain amino acid exporter (azaleucine resistance), AzlC
C3B54_11827	3	10	Branched-chain amino acid exporter, AzlD
C3B54_11828	7	10	peptide deformylase
C3B54_11829	1	10	zinc-type NADP-dependent alcohol dehydrogenase
C3B54_11830	4	10	Quinol monooxygenase YgiN
C3B54_11831	3	10	Putative SOS response-associated peptidase SRAP
C3B54_11832	0	10	Predicted NAD/FAD-dependent oxidoreductase
C3B54_11833	0	10	Homocysteine S-methyltransferase
C3B54_11834	1	10	LacI family transcriptional regulator
C3B54_11835	1	10	Oxidoreductase
C3B54_11836	0	9	putative ABC-type nitrate/sulfonate/bicarbonate transport system, substrate-binding protein
C3B54_11837	0	10	peptide/nickel ABC transport system permease protein
C3B54_11838	0	10	peptide/nickel ABC transport system permease protein
C3B54_11839	0	10	peptide/nickel ABC transport system ATP-binding protein
C3B54_11840	0	10	peptide/nickel ABC transport system ATP-binding protein
C3B54_11841	0	10	peptide/nickel ABC transport system substrate-binding lipoprotein
C3B54_11842	10	10	GTP-binding protein
C3B54_11843	0	10	NAD(P)-dependent short chain dehydrogenase family
C3B54_11844	0	10	ABC transporter ATP-binding protein, PAAT family
C3B54_11845	0	10	ABC transporter permease protein, PAAT family
C3B54_11846	0	10	ABC transporter permease protein, PAAT family
C3B54_11847	0	10	polar amino acid ABC transporter substrate-binding lipoprotein, PAAT family
C3B54_11849	0	10	deoxyribodipyrimidine photo-lyase
C3B54_11850	0	10	FG-GAP repeat-containing protein
C3B54_11851	0	4	Sensor histidine kinase
C3B54_11852	1	10	DNA-binding response regulator, NarL/FixJ family, contains REC and HTH domains
C3B54_11854	0	10	AraC-type DNA-binding protein;RhaR (rhamnose operon regulator)
C3B54_11855	0	0	orfan with 3 TM helixes.
C3B54_11856	0	0	orfan with 3 TM helixes
C3B54_11857	1	10	Transcriptional regulator, AbiEi antitoxin, Type IV TA system
C3B54_11858	1	10	Nucleotidyl transferase AbiEii toxin, Type IV TA system
C3B54_11860	0	10	Transposase, TnpB partial C-terminal portion
C3B54_11861	0	10	Transposase, TnpB partial, N-terminal portion
C3B54_11862	0	10	Transposase-associated DNA binding protein, TnpA
C3B54_11863	0	10	UDP-glucoronosyl or UDP-glucosyl transferase
C3B54_11864	0	10	DNA-binding transcriptional regulator, AcrR family
C3B54_11865	0	10	Ca2+:H+ antiporter, ChaA
C3B54_11866	0	0	Orfan
C3B54_11867	3	10	Drug resistance transporter, EmrB/QacA subfamily
C3B54_11868	7	10	Multidrug ABC efflux transporter
C3B54_11869	6	10	Multidrug ABC efflux transporter
C3B54_11870	6	10	Superfamily II DNA or RNA helicase
C3B54_11871	0	10	Uncharacterized membrane protein
C3B54_11872	0	10	Deoxyribodipyrimidine photo-lyase
C3B54_11873	2	10	DNA-binding transcriptional regulator, AcrR family
C3B54_11874	6	10	Fatty acid desaturase
C3B54_11875	0	10	DNA-binding transcriptional regulator, AcrR family
C3B54_11876	0	10	glutamate-1-semialdehyde 2,1-aminomutase
C3B54_11877	2	10	porphobilinogen synthase
C3B54_11878	0	10	uroporphyrinogen-III synthase
C3B54_11879	0	10	hydroxymethylbilane synthase
C3B54_11880	0	10	glutamyl-tRNA reductase
C3B54_11881	5	10	uroporphyrinogen decarboxylase
C3B54_11882	0	10	protoporphyrinogen oxidase
C3B54_11883	0	10	heme peroxidase (heme-containing enzyme of unknown function)
C3B54_11884	3	10	ferrochelatase
C3B54_11885	0	10	C50 carotenoid beta cyclase subunit
C3B54_11886	0	10	C50 carotenoid beta cyclase subunit
C3B54_11887	0	10	beta-carotene 15,15'-dioxygenase, Brp/Blh family
C3B54_11888	3	10	DivIVA-related protein
C3B54_11889	1	10	Mechanosensitive channel
C3B54_11890	1	10	Phosphate-starvation-inducible membrane protein PsiE
C3B54_11891	2	10	Protein of unknown function, DUF1349
C3B54_11892	9	10	Protein of unknown function, DUF1684 family
C3B54_11893	10	10	Protein of unknown function (DUF3145)
C3B54_11894	6	10	Conserved membrane protein
C3B54_11895	7	10	Membrane transporter, RND superfamily
C3B54_11896	6	10	DNA-binding transcriptional regulator, TetR family
C3B54_11897	10	10	3-oxoacyl-[acyl-carrier-protein] synthase II
C3B54_11898	8	10	acyl carrier protein
C3B54_11899	8	10	3-oxoacyl-[acyl-carrier-protein] synthase-III
C3B54_11900	6	10	[acyl-carrier-protein] S-malonyltransferase, FabD
C3B54_11901	9	10	PucR C-terminal helix-turn-helix domain-containing protein
C3B54_11902	10	10	pyruvate dehydrogenase E1 component
C3B54_11904	0	10	2-oxo-hepta-3-ene-1,7-dioic acid hydratase or related enzyme
C3B54_11905	7	10	Conserved membrane protein
C3B54_11906	2	10	drug/metabolite transporter, DME family
C3B54_11907	2	10	C ter domain is Purine-cytosine permease
C3B54_11908	5	10	dinuclear metal center protein, YbgI/SA1388 family
C3B54_11909	10	10	putative orf
C3B54_11910	3	10	Ribonuclease HI
C3B54_11912	6	10	Polyphosphate glucokinase
C3B54_11913	3	10	Methionyl aminopeptidase, mapB
C3B54_11914	3	10	Conserved short protein
C3B54_11915	9	10	3-methyl-2-oxobutanoate hydroxymethyltransferase
C3B54_11916	4	10	NAD+ synthase (glutamine-hydrolysing)
C3B54_11917	10	10	glutamine synthetase
C3B54_11918	8	10	glutamate-ammonia-ligase adenylyltransferase
C3B54_11919	10	10	glutamine synthetase
C3B54_11920	9	10	Conserved membrane protein of unknown function
C3B54_11921	9	10	Conserved membrane protein of unknown function (DUF4191)
C3B54_11922	5	10	pyruvate dehydrogenase E2 component)
C3B54_11923	9	10	dihydrolipoamide dehydrogenase
C3B54_11924	5	10	leucyl aminopeptidase
C3B54_11925	10	10	Proteosome assembly chaperone PAC2
C3B54_11926	8	10	RNA polymerase primary sigma factor
C3B54_11927	8	10	Putative UDP-N-acetylmuramyl pentapeptide synthase
C3B54_11928	3	10	Glutamine amidotransferase
C3B54_11929	8	10	alanine racemase-like protein of unknown function
C3B54_11930	5	10	Alanine racemase, C-terminal domain
C3B54_11931	10	10	family of small proteins; found in many mycobaterial phages
C3B54_11932	8	10	DNA gyrase subunit ParE
C3B54_11933	6	10	DNA gyrase subunit ParC
C3B54_11934	7	10	Predicted pyrophosphatase or phosphodiesterase
C3B54_11935	10	10	Protein of unknown function (DUF3071)
C3B54_11936	10	10	protein of unknown function (DUF4193)
C3B54_11937	7	10	Protein of unknown function (DUF3093)
C3B54_11938	5	10	dUTP pyrophosphatase
C3B54_11939	10	10	Protein of unknown function (DUF3710)
C3B54_11940	7	10	IspA Intracellular septation protein A
C3B54_11941	6	10	aconitate hydratase
C3B54_11942	10	10	1-deoxy-D-xylulose-5-phosphate synthase
C3B54_11943	10	10	ribonuclease D
C3B54_11944	10	10	Protein of unknown function (DUF3000)
C3B54_11945	8	10	RibD-like protein
C3B54_11946	4	10	cysteine desulfuration protein SufE
C3B54_11947	5	10	thiosulfate/3-mercaptopyruvate sulfurtransferase
C3B54_11950	10	10	cell division protein ZapE
C3B54_11951	8	10	ammonium transporter, Amt family, marine subtype, AmtB
C3B54_11952	5	10	Glycopeptide antibiotics (teicoplanin) resistance protein, VanZ
C3B54_11953	0	10	N-acetylglucosaminyltransferase I
C3B54_11954	2	10	putative membrane protein; 8 TM helixes
C3B54_11955	5	10	CDP-diacylglycerol--glycerol-3-phosphate 3-phosphatidyltransferase
C3B54_11956	10	10	FHA domain-containing protein
C3B54_11957	10	10	MerR HTH family regulatory protein
C3B54_11958	7	10	MerR HTH family regulatory protein
C3B54_11959	10	10	ATPase related to MinD/ParA
C3B54_11960	5	10	pyruvate carboxylase
C3B54_11961	7	10	Protein of unknown function with MinD-like ATPase domain
C3B54_11962	9	10	peptide deformylase
C3B54_11963	4	10	glucokinase
C3B54_11964	8	10	1-acyl-sn-glycerol-3-phosphate acyltransferase
C3B54_11965	10	10	3-deoxy-7-phosphoheptulonate synthase
C3B54_11966	10	10	PknL transmembrane ser/thr kinase with extracelluarl PASTA domains.
C3B54_11967	8	10	Autolysin (LysM plus lytic transglycosylase D domains)
C3B54_11968	10	10	DNA binding protein, target of PknL
C3B54_11969	6	10	geranylgeranyl diphosphate synthase, IspA
C3B54_11970	10	10	Small membrane protein; PF11239
C3B54_11971	5	10	MraZ protein
C3B54_11973	7	10	16S rRNA (cytosine1402-N4)-methyltransferase
C3B54_11974	10	10	Cell division protein FtsL
C3B54_11975	9	10	cell division protein FtsI (penicillin-binding protein 3)
C3B54_11976	8	10	UDP-N-acetylmuramoyl-L-alanyl-D-glutamate--2,6-diaminopimelate ligase, MurE
C3B54_11977	5	10	putative orf
C3B54_11978	9	10	phospho-N-acetylmuramoyl-pentapeptide-transferase, MraY
C3B54_11979	9	10	putative orf
C3B54_11980	10	10	cell division protein and lipid II flippase, FtsW
C3B54_11981	4	10	UDP-N-acetylglucosamine--N-acetylmuramyl-(pentapeptide) pyrophosphoryl-undecaprenol N-acetylglucosamine transferase, MurG
C3B54_11982	10	10	UDP-N-acetylmuramate--alanine ligase, MurC
C3B54_11983	8	10	Cell division protein, FtsQ
C3B54_11984	10	10	Cell division protein, FtsZ
C3B54_11985	10	10	Pyridoxal phosphate-containing enzyme, YggS
C3B54_11986	10	10	Cell division protein, SepF
C3B54_11987	5	10	YggT family, putative membrane protein
C3B54_11988	8	10	DivIVA
C3B54_11989	3	10	23S rRNA/tRNA pseudouridine synthase
C3B54_11990	10	10	DNA polymerase-3 subunit alpha, DnaE
C3B54_11991	8	10	NADH-FMN oxidoreductase RutF, flavin reductase (DIM6/NTAB) family
C3B54_11992	5	10	histidinol dehydrogenase
C3B54_11993	10	10	transcriptional repressor NrdR
C3B54_11994	6	10	dihydroorotate dehydrogenase, PyrD
C3B54_11995	6	10	Protein of unknown function (DUF3043); with two TM helixes
C3B54_11996	3	10	M20 dipeptidase-related protein
C3B54_11997	4	10	Iron-sulfur cluster assembly accessory protein; sufA
C3B54_11998	8	10	aa3 terminal electron transport complex subunit 2
C3B54_11999	10	10	aa3 terminal electron transport complex subunit 1
C3B54_111000	10	10	aa3 terminal electron transport complex subunit IV
C3B54_111001	7	10	Acetyltransferase (GNAT) domain-containing protein
C3B54_111002	0	10	RNA processing exonuclease
C3B54_111003	10	10	electron transport complex bc1 cytochrome b subunit
C3B54_111004	10	10	electron transport complex bc1 iron-sulfur subunit
C3B54_111005	6	10	electron transport complex bc1 cytochrome c subunit
C3B54_111006	6	10	aa3 terminal electron transport complex subunit 3
C3B54_111007	9	10	anthranilate phosphoribosyltransferase
C3B54_111008	0	10	Conserved membrane protein
C3B54_111009	0	10	regulatory protein, tetR family
C3B54_111010	0	10	Carbohydrate or pyrimidine kinase
C3B54_111011	4	10	NUDIX family hydrolase
C3B54_111012	10	10	NAD(P)-dependent short-chain dehydrogenase family
C3B54_111013	4	10	glycerophosphoryl diester phosphodiesterase
C3B54_111014	10	10	Bifunctional apolipoprotein N-acyltransferase (Lnt)/mannosyltransferase (Ppm1)
C3B54_111015	10	10	ATP-dependent RNA helicase HelY
C3B54_111016	10	10	sec-independent protein translocase protein TatC
C3B54_111017	2	10	sec-independent protein translocase, TatA/E family
C3B54_111018	10	10	pafC homolog; transcriptional regulator with HTH and WYL domains
C3B54_111019	10	10	pafB; transcriptional regulator with HTH and WYL domains
C3B54_111020	8	10	peptidyl-prolyl cis-trans isomerase (FKBP)
C3B54_111021	10	10	tRNA (adenine57-N1/adenine58-N1)-methyltransferase
C3B54_111022	8	10	haloacid dehalogenase superfamily, subfamily IA, variant 3 with third motif having DD or ED
C3B54_111023	10	10	Predicted ATP-dependent carboligase, ATP-grasp superfamily
C3B54_111024	5	10	undecaprenyl/(omega,E,polZ)-decaprenyl-diphosphatase, UppP
C3B54_111026	5	10	Protein ImuA'
C3B54_111027	5	10	DNA pol IV, ImuB
C3B54_111028	5	10	Error-prone DNA polymerase, DnaE2
C3B54_111029	5	10	tRNA G18 (ribose-2'-O)-methylase SpoU
C3B54_111030	10	10	NAD-dependent protein deacetylase, SIR2 family
C3B54_111031	9	10	Phosphoglycerate mutase family phosphatase of unknown function
C3B54_111032	2	10	Cys-tRNA(Pro) deacylase, prolyl-tRNA editing enzyme YbaK/EbsC
C3B54_111033	8	10	maltose alpha-D-glucosyltransferase, TreS
C3B54_111034	10	10	DNA polymerase-3 subunit epsilon
C3B54_111035	5	10	large subunit ribosomal protein L31
C3B54_111036	10	10	ABC transporter ATP-binding protein unlinked to permease or SBP
C3B54_111037	9	10	glucose-1-phosphate adenylyltransferase
C3B54_111038	7	10	phosphoserine phosphatase, SerB
C3B54_111039	9	10	3-oxoacyl-[acyl-carrier protein] reductase
C3B54_111040	4	10	Conserved small protein of unknown function, DUF3099
C3B54_111041	7	10	Cytochrome oxidase assembly protein ShyY1
C3B54_111042	10	10	Metal-sulfur cluster biosynthetic enzyme
C3B54_111043	6	10	Fe-S cluster assembly ATP-binding protein; sufC
C3B54_111044	10	10	Ferridoxin involved in Fe-S synthesis
C3B54_111045	10	10	Fe-S cluster assembly protein SufD
C3B54_111046	8	10	Fe-S cluster assembly protein SufB
C3B54_111047	10	10	cytochrome c oxidase assembly protein subunit 15
C3B54_111048	10	10	protoheme IX farnesyltransferase
C3B54_111049	8	10	transketolase
C3B54_111050	3	10	transaldolase
C3B54_111051	3	10	glucose-6-phosphate isomerase
C3B54_111052	9	10	glucose-6-phosphate 1-dehydrogenase
C3B54_111053	9	10	glucose-6-phosphate dehydrogenase assembly protein OpcA
C3B54_111054	8	10	6-phosphogluconolactonase
C3B54_111055	10	10	RNA polymerase-binding protein RbpA
C3B54_111056	6	10	preprotein translocase subunit SecG
C3B54_111057	8	10	triosephosphate isomerase (TIM)
C3B54_111058	9	10	phosphoglycerate kinase
C3B54_111059	4	10	glyceraldehyde 3-phosphate dehydrogenase
C3B54_111060	5	10	Superoxide dismutase, Fe-Mn family
C3B54_111061	10	10	DNA-binding protein WhiA
C3B54_111062	9	10	UPF0042 nucleotide-binding protein; RapZ; RNAse adaptor protein; glmZ (sRNA)-inactivating NTPase
C3B54_111064	9	10	excinuclease ABC subunit C, UvrC
C3B54_111065	10	10	excinuclease ABC subunit A, UvrA
C3B54_111066	10	10	excinuclease ABC subunit B, UvrB
C3B54_111067	4	10	dephospho-CoA kinase
C3B54_111068	10	10	small subunit ribosomal protein S1
C3B54_111069	10	10	DNA polymerase-1
C3B54_111070	7	10	CoA thioesterase; possibly 1,4-Dihydroxy-2-naphthoyl-CoA hydrolase, menI
C3B54_111071	10	10	response regulator NasT
C3B54_111073	0	0	Orfan
C3B54_111074	10	10	pyruvate kinase
C3B54_111075	10	10	glutamate synthase (NADPH) small chain, GltD
C3B54_111076	10	10	glutamate synthase (NADPH) large subunit, GltB
C3B54_111077	10	10	Prolipoprotein diacylglyceryl transferase, Lgt
C3B54_111078	10	10	tryptophan synthase alpha chain
C3B54_111079	6	10	tryptophan synthase beta chain
C3B54_111080	9	10	indole-3-glycerol phosphate synthase
C3B54_111081	8	10	small conserved membrane protein of unknown function
C3B54_111082	1	3	Tryptophan-associated transmembrane protein (Trp_oprn_chp)
C3B54_111083	10	10	anthranilate synthase component 1
C3B54_111084	2	10	phosphoribosyl-AMP cyclohydrolase
C3B54_111085	7	10	phosphoribosylformimino-5-aminoimidazole carboxamide ribotide isomerase; HisA
C3B54_111086	10	10	ATP phosphoribosyltransferase
C3B54_111087	3	10	phosphoribosyl-ATP pyrophosphohydrolase
C3B54_111088	6	10	peptidylprolyl isomerase (FKBP)
C3B54_111089	10	10	ribulose-phosphate 3-epimerase
C3B54_111090	9	10	16S rRNA (cytosine967-C5)-methyltransferase
C3B54_111091	2	10	methionyl-tRNA formyltransferase
C3B54_111092	7	10	PriA, primosomal protein N' (replication factor Y
C3B54_111093	2	10	S-adenosylmethionine synthetase
C3B54_111094	9	10	phosphopantothenoylcysteine decarboxylase / phosphopantothenate--cysteine ligase
C3B54_111095	10	10	DNA-directed RNA polymerase subunit omega
C3B54_111096	10	10	Guanylate kinase, Gmk
C3B54_111097	4	10	orotidine-5'-phosphate decarboxylase
C3B54_111098	10	10	carbamoyl-phosphate synthase large subunit, CarB
C3B54_111099	10	10	carbamoyl-phosphate synthase small subunit, CarA
C3B54_111100	5	10	Conserved protein of unknown function
C3B54_111101	4	10	dihydroorotase, PyrC
C3B54_111102	6	10	aspartate carbamoyltransferase catalytic subunit, PyrB
C3B54_111103	5	10	Pyrimidine operon attenuation protein, PyrR
C3B54_111104	3	10	N utilization substance protein, NusB
C3B54_111105	2	10	elongation factor P
C3B54_111106	9	10	3-dehydroquinate dehydratase-2
C3B54_111107	7	10	3-dehydroquinate synthase
C3B54_111108	6	10	shikimate kinase
C3B54_111109	6	10	chorismate synthase
C3B54_111110	8	10	shikimate dehydrogenase
C3B54_111111	10	10	Cell division protein YceG
C3B54_111112	9	10	putative holliday junction resolvase
C3B54_111113	10	10	alanyl-tRNA synthetase
C3B54_111114	0	0	putative orf
C3B54_111115	8	10	small subunit ribosomal protein S4
C3B54_111116	1	10	Replication-associated recombination protein, RarA
C3B54_111117	4	10	peptidyl-prolyl cis-trans isomerase (cyclophilin)
C3B54_111118	10	10	protein of unknown function (DUF349)
C3B54_111119	0	0	AbiEi antitoxin
C3B54_111120	10	10	spoT/relA (p)ppGpp synthetase
C3B54_111121	7	10	preprotein translocase subunit SecF
C3B54_111122	10	10	preprotein translocase subunit SecD
C3B54_111123	9	10	membrane protein insertase, YajC
C3B54_111124	10	10	holliday junction DNA helicase RuvB
C3B54_111125	8	10	holliday junction DNA helicase RuvA
C3B54_111126	4	10	holliday junction endodeoxyribonuclease RuvC
C3B54_111127	10	10	DNA-binding regulatory protein, YebC/PmpR family
C3B54_111128	10	10	pyridoxal 5'-phosphate synthase pdxT subunit
C3B54_111129	7	10	pyridoxal 5'-phosphate synthase pdxS subunit
C3B54_111130	8	10	Diadenosine tetraphosphate (Ap4A) hydrolase
C3B54_111131	7	10	threonyl-tRNA synthetase
C3B54_111132	1	1	orfan
C3B54_111133	0	0	orfan
C3B54_111134	0	10	AbiF abortive phage infection protein
C3B54_111139	0	1	small orfan
C3B54_111140	1	10	phosphotransferase system, enzyme I, PtsI
C3B54_111141	1	10	phosphocarrier protein
C3B54_111142	1	10	Putative mannitol-1-P dehydrogenase
C3B54_111143	2	10	PTS system, mannitol/fructose-specific IIA component
C3B54_111144	1	10	PTS system, mannitol/fructose-specific IIB component
C3B54_111145	1	10	PTS system, mannitol/fructose-specific IIC component
C3B54_111146	1	10	DeoR family transcriptional regulator, fructose operon transcriptional repressor
C3B54_111147	1	10	1-phosphofructokinase
C3B54_111149	9	10	FAD-dependent oxidase
C3B54_111150	0	10	Protein with ferritin-like domain
C3B54_111151	0	7	Signal transduction histidine kinase
C3B54_111152	2	10	DNA-binding response regulator, DosR
C3B54_111153	0	0	Small orfan
C3B54_111154	0	0	Small orfan
C3B54_111155	5	10	L-lactate dehydrogenase, NAD(P)-dependent
C3B54_111156	0	0	putative orf
C3B54_111157	9	10	DNA-binding transcriptional regulator, LacI/PurR family
C3B54_111158	2	10	Spermine/spermidine synthase
C3B54_111159	3	10	SOUL heme-binding protein
C3B54_111160	0	7	putative orf
C3B54_111161	1	10	cation:H+ antiporter
C3B54_111162	4	10	Sugar kinase of the NBD/HSP70 family, may contain an N-terminal HTH domain
C3B54_111163	0	10	ABC transporter substrate-binding lipoprotein, CUT2
C3B54_111164	0	10	ABC transporter ATP-binding protein, CUT2
C3B54_111165	0	10	ABC transporter permease protein, CUT2
C3B54_111166	0	10	Predicted dehydrogenase
C3B54_111168	0	10	MFS transporter
C3B54_111169	7	10	NUDIX family hydrolase
C3B54_111170	8	10	GTP-binding protein
C3B54_111171	10	10	cytidylate kinase, Cmk
C3B54_111172	9	10	prephenate dehydrogenase
C3B54_111173	9	10	23S rRNA pseudouridine2605 synthase
C3B54_111174	10	10	segregation and condensation protein B, ScpB
C3B54_111175	7	10	segregation and condensation protein A, ScpA
C3B54_111176	10	10	MinD-like cell division patterning protein
C3B54_111177	6	10	Recombinase, XerD
C3B54_111178	6	10	8-oxo-GDP phosphatase
C3B54_111179	10	10	CTP synthase
C3B54_111180	10	10	DNA repair protein, RecN
C3B54_111181	9	10	NAD+ kinase
C3B54_111182	4	10	23S rRNA (cytidine1920-2'-O)/16S rRNA (cytidine1409-2'-O)-methyltransferase
C3B54_111183	0	0	putative orf
C3B54_111184	10	10	Haloacid Dehalogenase Superfamily Class (subfamily) IIA/haloacid dehalogenase superfamily, subfamily IA, variant 1 with third motif having Dx(3-4)D or Dx(3-4)E
C3B54_111185	8	10	putative orf
C3B54_111186	0	0	orfan
C3B54_111191	9	10	tyrosyl-tRNA synthetase
C3B54_111192	3	10	polar amino acid transport system substrate-binding protein, PAAT family
C3B54_111193	3	10	ABC transporter permease, PAAT family
C3B54_111194	3	10	ABC transporter ATP-binding protein, PAAT family
C3B54_111195	0	0	small frame with no blastp matching; I think we should delete it.
C3B54_111196	2	10	Hydrolase, lipoprotein
C3B54_111197	0	10	Helix-turn-helix protein; antitoxin paired with Ga111198
C3B54_111198	0	10	Toxin component of toxin/antitoxin system related to HigB2, RelE, and ParE
C3B54_111201	5	10	argininosuccinate lyase, ArgH
C3B54_111202	5	10	argininosuccinate synthase, ArgG
C3B54_111203	10	10	ornithine carbamoyltransferase, ArgF
C3B54_111204	4	10	acetylglutamate kinase, ArgB
C3B54_111205	6	10	ArgJ, glutamate N-acetyltransferase / amino-acid N-acetyltransferase
C3B54_111206	8	10	N-acetyl-gamma-glutamyl-phosphate reductase, ArgC
C3B54_111207	6	10	phenylalanyl-tRNA synthetase beta chain
C3B54_111208	8	10	phenylalanyl-tRNA synthetase alpha chain
C3B54_111209	10	10	RNA methyltransferase, TrmH family
C3B54_111210	5	10	large subunit ribosomal protein L20
C3B54_111211	10	10	large subunit ribosomal protein L35
C3B54_111212	7	10	translation initiation factor IF-3
C3B54_111213	0	10	mRNA interferase HigB
C3B54_111214	0	10	HigA antitoxin
C3B54_111215	8	10	Conserved protein of unknown function
C3B54_111216	8	10	SseB protein N-terminal domain-containing protein
C3B54_111217	9	10	COG0107 Imidazole glycerol phosphate synthase subunit; HisF cyclase
C3B54_111218	7	10	imidazole glycerol phosphate synthase, glutamine amidotransferase subunit
C3B54_111219	3	10	imidazoleglycerol-phosphate dehydratase
C3B54_111220	7	10	histidinol-phosphate aminotransferase
C3B54_111221	9	10	Secreted LysM domain-containing protein
C3B54_111222	8	10	SOS repressor, LexA
C3B54_111223	0	0	Creatinine amidohydrolase
C3B54_111224	7	10	GTP-binding protein HflX
C3B54_111225	0	0	Orfan with Gly (G) run; two TM helixes; and apparently a big extracellular domain.
C3B54_111226	2	10	Oxidoreductase of unknown function
C3B54_111227	0	4	RHH motif antitoxin
C3B54_111228	0	10	PIN/VapC-like toxin of toxin/antitoxin system
C3B54_111229	0	10	Antitoxin Phd_YefM, type II toxin-antitoxin system
C3B54_111231	0	10	PIN/VapC-like toxin in toxin/antitoxin system
C3B54_111232	0	7	Phd Antitoxin component of toxin-antitoxin system, possible pseudogene
C3B54_111233	0	10	Phd Antitoxin component of toxin-antitoxin system
C3B54_111234	0	10	mRNA interferase MazF ribonuclease toxin in toxin/antitoxin system
C3B54_111235	1	10	MazE antitoxin
C3B54_111236	0	10	Conserved protein of unknown function
C3B54_111237	0	10	ABC-2 type transport system ATP-binding protein
C3B54_111238	0	10	ABC-2 type transport system permease protein
C3B54_111239	1	10	Transcriptional regulator, AbiEi antitoxin, Type IV TA system
C3B54_111240	0	10	RHH domain-containing antitoxin
C3B54_111241	0	10	PIN/VapC-like toxin of toxin/antitoxin system
C3B54_111242	0	10	Uncharacterized conserved protein, DUF1778 family
C3B54_111243	0	10	protein of unknown function (DUF4282)
C3B54_111244	5	10	Aldehyde dehydrogenase, putative betaine-aldehyde dehydrogenase
C3B54_111245	2	10	ABC transporter ATP-binding protein
C3B54_111246	2	10	ABC transporter substrate-binding lipoprotein, putative spermidine/putrescine transporter
C3B54_111247	2	10	ABC transporter permease protein
C3B54_111248	2	10	ABC transporter permease protein
C3B54_111249	0	10	LsrG AI-2 processing enzyme, or related monooxygenase
C3B54_111250	0	10	Aminopeptidase, PepS
C3B54_111251	0	10	xylulokinase
C3B54_111252	0	10	Phosphoribosylanthranilate isomerase TrpF
C3B54_111253	1	10	Oxidoreductase
C3B54_111254	1	10	dihydroxyacetone kinase, C-terminal domain
C3B54_111255	1	10	dihydroxyacetone kinase
C3B54_111256	1	10	AI-2 ABC permease LsrC/D
C3B54_111257	1	10	AI-2 ABC permease LsrC/D
C3B54_111258	1	10	AI-2 ABC ATP-binding protein, LsrA
C3B54_111259	1	10	AI-2 quorum sensing ABC transport system substrate-binding lipoprotein, LsrB
C3B54_111260	1	10	DNA-binding transcriptional regulator of sugar metabolism, DeoR/GlpR family
C3B54_111261	0	10	AI-2 kinase, LsrK
C3B54_111262	0	10	DNA-binding transcriptional regulator LsrR, DeoR family
C3B54_111263	0	10	Zn+2 dependent dehydrogenase
C3B54_111264	0	10	putative autoinducer-2 (AI-2) aldolase, LsrF
C3B54_111265	1	10	ribokinase
C3B54_111266	0	0	putative orf
C3B54_111267	0	0	orfan
C3B54_111268	0	10	formyl-CoA transferase
C3B54_111269	0	10	peptide/nickel transport system permease protein
C3B54_111270	0	10	A member of the enolase superfamily of unknown function
C3B54_111271	0	10	peptide/nickel ABC transport system substrate-binding lipoprotein
C3B54_111272	0	10	enoyl-CoA hydratase
C3B54_111273	0	10	peptide/nickel ABC transport system ATP-binding protein
C3B54_111274	0	10	peptide/nickel ABC transport system ATP-binding protein
C3B54_111275	0	10	formyl-CoA transferase or related enzyme
C3B54_111276	0	10	Aldehyde dehydrogenase (NAD-dependent)
C3B54_111277	0	10	peptide/nickel ABC transport system permease protein
C3B54_111278	0	10	NAD(P)-dependent short chain dehydrogenase family
C3B54_111279	0	10	tartrate dehydrogenase/decarboxylase / D-malate dehydrogenase
C3B54_111280	0	10	beta subunit for dehydratase of unknown function
C3B54_111281	0	10	alpha subunit of dehydratase of unknown function
C3B54_111282	0	0	hypothetical protein
C3B54_111283	0	10	LacI family transcriptional regulator
C3B54_111284	0	10	Putative TRAP transporter
C3B54_111285	0	10	L-alanine-DL-glutamate epimerase
C3B54_111286	0	10	4-hydroxy-tetrahydrodipicolinate synthase paralog
C3B54_111287	0	10	NAD(P)-dependent oxidoreductase of unknown function
C3B54_111288	0	10	Protein of unknown function
C3B54_111289	0	10	Member of the enolase superfamily
C3B54_111290	5	10	Sulfite exporter family
C3B54_111291	0	10	Transposase, TnpB
C3B54_111293	0	10	Transposase-associated DNA binding protein, TnpA
C3B54_111294	0	0	Orfan
C3B54_111295	0	0	orfan
C3B54_111296	0	0	short orfan
C3B54_111297	0	1	Weakly matches an uncharacterized membrane protein
C3B54_111298	6	10	Ig domain containing protein
C3B54_111299	0	10	Member of small conserved protein family
C3B54_111300	0	0	Hypothetical protein
C3B54_111301	0	0	short orfan
C3B54_111302	0	10	Transposase-associated DNA binding protein, Interrupted
C3B54_111303	0	10	Transposase, TnpB
C3B54_111304	0	10	Transposase-associated DNA binding protein, TnpA
C3B54_111305	0	10	Transposase, TnpB
C3B54_111306	0	0	Orfan
C3B54_111307	0	0	YvbJ Uncharacterized membrane protein
C3B54_111308	0	0	Short orfan
C3B54_111309	0	0	orfan
C3B54_111310	0	2	Putative secreted protein
C3B54_111311	0	0	Orfan
C3B54_111312	0	0	Orfan
C3B54_111313	0	0	Orfan
C3B54_111314	0	6	HIRAN domain-containing protein
C3B54_111315	0	3	Putative HIRAN domain-containing protein
C3B54_111316	0	10	type I restriction enzyme M protein
C3B54_111317	0	10	type I restriction enzyme S subunit
C3B54_111318	0	10	type I restriction enzyme R subunit
C3B54_111319	0	10	Possible O6-alkylguanine repair protein
C3B54_111320	0	10	Hyppothetical protein
C3B54_111321	0	8	HIRAN domain-containing protein
C3B54_111322	0	10	N-acetylated amino acid hydrolase
C3B54_111323	0	0	short orfan
C3B54_111324	0	10	ribokinase
C3B54_111325	0	10	pyrimidine-specific ribonucleoside hydrolase
C3B54_111326	0	10	Uncharacterized membrane protein
C3B54_111327	0	10	phosphotriesterase-related protein
C3B54_111328	0	10	ABC transporter permease protein, CUT2
C3B54_111329	0	10	ABC transporter ATP-binding protein, CUT2
C3B54_111330	0	10	ABC transporter substrate-binding lipoprotein, CUT2
C3B54_111331	0	10	LacI family transcriptional regulator
C3B54_111332	0	0	putative orf
C3B54_111333	0	10	putative orf
C3B54_111334	0	10	putative orf
C3B54_111335	0	0	putative orf
C3B54_111336	1	10	IclR family transcriptional regulator
C3B54_111337	1	10	acetyl-CoA C-acetyltransferase
C3B54_111338	1	10	3-oxoadipate CoA-transferase, beta subunit
C3B54_111339	0	10	3-oxoadipate CoA-transferase, alpha subunit
C3B54_111340	0	10	MFS family transporter
C3B54_111341	0	10	3-hydroxyacyl-CoA dehydrogenase
C3B54_111342	0	10	Alcohol dehydrogenase, class IV
C3B54_111343	0	10	NAD-dependent aldehyde dehydrogenase
C3B54_111344	0	10	Transcription regulator, RocR family
C3B54_111345	1	10	ABC transporter permease protein, CUT2
C3B54_111346	1	10	ABC transporter ATP-binding protein, CUT2
C3B54_111347	0	10	NAD(P)-dependent short chain dehydrogenase family
C3B54_111348	1	10	ABC transporter substrate-binding protein, CUT2
C3B54_111350	0	10	Lipase, LipR
C3B54_111351	0	10	Monooxygenase
C3B54_111352	0	10	NAD(P)-dependent short-chain dehydrogenase family
C3B54_111353	3	10	Thioredoxin
C3B54_111354	8	10	2,4-dienoyl-CoA reductase
C3B54_111355	2	10	Predicted oxidoreductase
C3B54_111356	2	10	FMN-dependent dehydrogenase of unknown function
C3B54_111357	1	10	phosphogluconate dehydratase ?
C3B54_111358	1	10	2-keto-4-pentenoate hydratase/2-oxohepta-3-ene-1,7-dioic acid hydratase or related enzyme
C3B54_111359	0	10	NADP-dependent aldehyde dehydrogenase
C3B54_111360	0	10	FMN-dependent dehydrogenase of unknown function
C3B54_111361	1	10	L-fuconolactonase
C3B54_111362	1	10	Phosphoglycerate dehydrogenase
C3B54_111363	1	10	Aldehyde:ferredoxin oxidoreductase
C3B54_111364	0	10	Oxidoreductase
C3B54_111365	0	10	L-fuconate dehydratase
C3B54_111366	1	10	NAD(P)-dependent short chain dehydrogenase family
C3B54_111367	2	10	ABC transporter ATP-binding protein, CUT2
C3B54_111368	1	10	ABC transporter permease protein, CUT2
C3B54_111369	0	10	ABC transpoter permease protein, CUT2
C3B54_111370	0	10	Member of the enolase superfamily
C3B54_111371	0	10	ABC transporter substrate-binding lipoprotein, CUT2
C3B54_111372	0	10	Fumarylacetoacetate (FAA) hydrolase family protein
C3B54_111373	0	0	orfan
C3B54_111374	2	10	DNA-binding transcriptional regulator, GntR family
C3B54_111375	1	10	mRNA interferase MazF ribonuclease in toxin/antitoxin system
C3B54_111376	0	10	Putative MazE antitoxin
C3B54_111377	0	10	Helix-turn-helix factor, putative Abi antitoxin
C3B54_111378	0	10	Nucleotidyl transferase AbiEii toxin, Type IV TA system
C3B54_111379	0	10	Putative antitoxin from type II toxin/antitoxin system
C3B54_111380	0	10	Nitroreductase or related oxidoreductase
C3B54_111381	0	0	orfan
C3B54_111382	0	0	Protein of unknown function (DUF3293)
C3B54_111383	0	10	Uncharacterized membrane protein YhaH, DUF805 family
C3B54_111384	3	10	RsmC 16S rRNA G1207 methylase
C3B54_111385	8	10	diaminopimelate epimerase, DapF
C3B54_111386	2	10	tRNA dimethylallyltransferase, miaA
C3B54_111387	9	10	tRNA-2-methylthio-N6-dimethylallyladenosine synthase, miaB
C3B54_111388	0	10	Regulator of recA, RecX
C3B54_111389	8	10	recombination protein RecA
C3B54_111390	4	10	Protein of unknown function (DUF3046)
C3B54_111391	10	10	Transcription regulator of protease systems, ClgR
C3B54_111392	0	10	Nicotinamide-nucleotide amidase, CinA
C3B54_111393	9	10	CDP-diacylglycerol--glycerol-3-phosphate 3-phosphatidyltransferase
C3B54_111394	8	10	DNA segregation ATPase FtsK/SpoIIIE
C3B54_111395	10	10	Ribonuclease J
C3B54_111396	10	10	4-hydroxy-tetrahydrodipicolinate synthase
C3B54_111397	2	10	Regulatory protein, FixJ family, orphan two component regulator
C3B54_111398	5	10	Thymidylate synthase (FAD)
C3B54_111399	5	10	Thioredoxin domain-containing protein
C3B54_111400	4	10	protein of unknown function (DUF4395) (with 4 TM domains)
C3B54_111401	4	10	Organic hydroperoxide resistance protein, OsmC
C3B54_111402	9	10	Epimerase/dehydratase family enzyme
C3B54_111403	0	10	HigA family antitoxin
C3B54_111404	0	10	HigB ribonuclease toxin component of toxin/antitoxin system
C3B54_111405	2	10	Conserved protein of unknown function
C3B54_111406	10	10	4-hydroxy-tetrahydrodipicolinate reductase, DapB
C3B54_111407	0	6	putative orf
C3B54_111408	0	10	M26 peptidase of unknown function
C3B54_111409	4	10	DNA-binding transcriptional regulator, FrmR family
C3B54_111410	3	10	CoA disulfide reductase
C3B54_111411	8	10	Uncharacterized conserved protein, DUF2236 family
C3B54_111412	9	10	peptidylprolyl isomerase (FKBP)
C3B54_111413	0	10	Organic hydroperoxide reductase, Ohr
C3B54_111414	0	0	small orfan
C3B54_111415	10	10	4-aminobutyrate aminotransferase
C3B54_111416	6	10	L-asparaginase II
C3B54_111417	4	10	alanine dehydrogenase
C3B54_111418	2	10	FtsK-like ATPase domain-containing protein
C3B54_111419	5	6	FHA domain-containing protein
C3B54_111420	4	10	Putative porphyrin transporter, TspO-like protein
C3B54_111421	3	10	Conserved protein
C3B54_111422	5	10	methylated-DNA-[protein]-cysteine S-methyltransferase
C3B54_111423	2	10	arsenate reductase
C3B54_111424	1	10	Glycerol uptake facilitator/aquaporin, GlpF
C3B54_111425	4	10	Peroxide stress protein YaaA
C3B54_111426	10	10	F0F1 H+-transporting ATP synthase subunit epsilon
C3B54_111427	10	10	F0F1 H+-transporting ATP synthase subunit beta
C3B54_111428	9	10	F0F1 H+-transporting ATP synthase subunit gamma
C3B54_111429	10	10	F0F1 H+-transporting ATP synthase subunit alpha
C3B54_111430	10	10	F0F1 H+-transporting ATP synthase subunitt delta
C3B54_111431	6	10	F0F1 H+-transporting ATP synthase subunit b
C3B54_111432	6	10	F0F1 H+-transporting ATP synthase subunit c
C3B54_111433	7	10	F0F1 H+-transporting ATP synthase subunit a
C3B54_111434	6	10	tRNA A37 threonylcarbamoyladenosine synthetase subunit TsaC/SUA5/YrdC
C3B54_111435	8	10	putative orf
C3B54_111436	10	10	UDP-GlcNAc:undecaprenyl-phosphate GlcNAc-1-phosphate transferase; TagO
C3B54_111437	7	10	tRNA threonylcarbamoyl adenosine modification protein, Sua5/YciO/YrdC/YwlC family
C3B54_111438	7	10	putative hydrolase of the HAD superfamily
C3B54_111439	8	10	release factor glutamine methyltransferase
C3B54_111440	8	10	peptide chain release factor 1
C3B54_111441	8	10	Transcription termination factor, Rho
C3B54_111442	10	10	homoserine kinase
C3B54_111443	10	10	threonine synthase
C3B54_111444	8	10	homoserine dehydrogenase
C3B54_111445	6	10	diaminopimelate decarboxylase, LysA
C3B54_111446	2	10	arginyl-tRNA synthetase
C3B54_111448	0	10	DNA-binding beta-propeller fold protein YncE
C3B54_111449	0	10	PIN/VapC-like toxin in toxin/antitoxin system
C3B54_111450	0	10	DNA binding domain-containing protein, antitoxin in toxin/antitoxin system
C3B54_111451	1	10	Signal transduction histidine kinase
C3B54_111452	1	10	DNA-binding response regulator, NarL/FixJ family, contains REC and HTH domains
C3B54_111453	9	10	Predicted transcriptional regulator
C3B54_111454	4	10	phosphoenolpyruvate carboxykinase (GTP)
C3B54_111455	9	10	NAD(P)-dependent dehydrogenase, short-chain alcohol dehydrogenase family
C3B54_111456	2	2	hypothetical protein
C3B54_111457	8	10	amidase
C3B54_111458	3	3	Lipoprotein
C3B54_111459	2	10	uracil-DNA glycosylase
C3B54_111460	10	10	N-acetyltransferase
C3B54_111461	8	10	O-acetylhomoserine (thiol)-lyase
C3B54_111462	10	10	homoserine O-acetyltransferase
C3B54_111463	10	10	NAD(P)H-hydrate repair enzyme Nnr
C3B54_111464	9	10	Member of the Cor B/C Mg+2 and other divalent ion transporter family, hemolysin-related
C3B54_111465	9	10	Member of CorB/C Mg2+ and other divalent ion transporter family, hemolysin-related
C3B54_111467	10	10	bifunctional alpha-ketoglutarate dehydrogenase E1 and dihydrolipoyl succinyltransferase E2 components
C3B54_111468	10	10	Anti-SigH anti-sigma factor
C3B54_111469	3	10	RNA polymerase sigma factor rpoE, sigH
C3B54_111470	5	10	3-phosphoshikimate 1-carboxyvinyltransferase
C3B54_111471	7	10	ribosome biogenesis GTPase
C3B54_111472	2	10	Histidinol phosphatase
C3B54_111473	6	10	FtsZ-interacting lipoprotein
C3B54_111474	0	10	ABC-2 family transporter protein
C3B54_111475	1	10	ABC-2 type transport system ATP-binding protein
C3B54_111476	0	10	Cation-translocating P-type ATPase, MgtA family
C3B54_111477	5	10	ABC transporter permease protein, CUT1
C3B54_111478	6	10	ABC transporter permease protein, CUT1
C3B54_111479	0	10	sugar or oligosaccharide ABC transport system substrate-binding lipoprotein
C3B54_111481	6	10	Predicted efflux permease, MFS family
C3B54_111482	8	10	SsrA (tmRNA)-binding protein
C3B54_111483	8	10	cell division protein, FtsX
C3B54_111484	10	10	cell division ATP-binding protein, FtsE
C3B54_111485	8	10	peptide chain release factor 2
C3B54_111486	3	10	Short chain dehydrogenase family
C3B54_111487	7	10	Fimbriae protein, TadE/F
C3B54_111488	5	10	Fimbriae protein, TadE/F
C3B54_111489	4	10	Fimbriae protein, TadE/F
C3B54_111490	5	10	Putative fimbriae major structural protein, Flp
C3B54_111492	0	10	Predicted ferric reductase
C3B54_111493	1	10	Monooxygenase of unknown function
C3B54_111494	0	4	Phd Antitoxin component of type II toxin-antitoxin system
C3B54_111495	1	10	PIN/VapC-like toxin in toxin/antitoxin system
C3B54_111496	0	10	NAD(P)-dependent short chain dehydrogenase family
C3B54_111497	2	10	dihydrolipoamide acetyltransferase; E2 component for an oxoacid dehydrogenase
C3B54_111498	2	10	putatuve 2-oxoisovalerate dehydrogenase or acetoin dehydrogenase E1 component
C3B54_111499	2	10	Glyoxylase I family protein
C3B54_111500	2	10	DNA-binding transcriptional regulator, GntR family
C3B54_111501	1	10	succinate-semialdehyde dehydrogenase, GabD1
C3B54_111502	1	10	3-hydroxyisobutyrate dehydrogenase or related enzyme
C3B54_111503	2	10	2-dehydropantoate 2-reductase
C3B54_111504	1	10	Xaa-Pro aminopeptidase
C3B54_111505	0	10	ABC transporter substrate-binding lipoprotein, CUT2
C3B54_111506	0	10	ABC transporter permease protein, CUT2
C3B54_111507	0	10	ABC transporter permease protein, CUT2
C3B54_111508	0	10	ABC transport system ATP-binding protein, CUT2
C3B54_111509	2	10	Helix-turn-helix
C3B54_111510	4	10	Fimbriae secretion channel subunit C, TadC
C3B54_111511	4	10	Fimbriae secretion channel subunit B, TadB
C3B54_111512	7	10	Fimbriae subunit secretion ATPase CpaF, TadA
C3B54_111514	1	10	zinc transporter, ZIP family
C3B54_111515	3	10	XTP/dITP diphosphohydrolase
C3B54_111516	4	10	ribonuclease PH
C3B54_111517	1	10	UDP-N-acetylmuramoylalanine--D-glutamate ligase, MurD
C3B54_111518	1	10	putative orf
C3B54_111519	7	10	deoxyribodipyrimidine photolyase-related protein
C3B54_111520	5	10	nicotinate phosphoribosyltransferase
C3B54_111521	9	10	Protein of unknown function (DUF3039)
C3B54_111522	8	10	Stress response serine protease, PepD
C3B54_111523	10	10	PKD domain-containing protein
C3B54_111524	1	1	hypothetical protein
C3B54_111525	5	10	DNA-binding transcriptional regulator LsrR, DeoR family
C3B54_111526	8	10	glycerol-3-phosphate dehydrogenase (FAD)
C3B54_111527	1	10	ABC transporter ATP-binding protein, CUT1
C3B54_111528	1	10	ABC transporter ATP-binding protein, CUT1
C3B54_111529	1	10	ABC transporter permease protein, CUT1
C3B54_111530	1	10	ABC transporter permease protein, CUT1
C3B54_111531	1	10	Conserved putative small integral membrane protein, DUF2160
C3B54_111532	1	10	ABC substrate-binding lipoprotein, CUT1
C3B54_111533	1	10	Aldo/keto reductase
C3B54_111534	4	10	Glycerol kinase
C3B54_111535	0	10	O-methyltransferase
C3B54_111536	1	10	Membrane protein
C3B54_111537	10	10	DNA/RNA helicase
C3B54_111539	10	10	Integral membrane protein
C3B54_111540	9	10	SdrC surface protein with PDZ and Lon domains
C3B54_111541	10	10	Putative Zinicin-like metallopeptidase
C3B54_111542	9	10	ThiF-like protein
C3B54_111543	9	10	ATP-dependent DNA helicase PcrA or UvrD
C3B54_111544	10	10	NAD+ diphosphatase
C3B54_111545	10	10	Predicted kinase, aminoglycoside phosphotransferase (APT) family
C3B54_111546	0	10	Glycosyltransferase and possible capsular polysaccharide synthesis enzyme
C3B54_111547	10	10	Double strand break repair helicase, AdnB
C3B54_111548	10	10	Double strand break repair helicase, AdnA
C3B54_111549	6	10	Protein of unknown function (DUF3107)
C3B54_111550	10	10	Conserved membrane protein
C3B54_111551	10	10	tRNA-(MS[2]IO[6]A)-hydroxylase (MiaE)-like
C3B54_111552	10	10	RNA helicase, RhlE
C3B54_111553	6	10	Metal-dependent phosphodiesterase
C3B54_111554	10	10	Xaa-Pro aminopeptidase
C3B54_111555	1	10	MgtE Mg++ and other divalent ion transporter
C3B54_111556	4	10	Conserved transmembrane protein of unknown function
C3B54_111557	8	10	ATPase of unknown function
C3B54_111558	10	10	sec-independent protein translocase protein TatB
C3B54_111559	8	10	Predicted O-methyltransferase YrrM
C3B54_111560	2	10	Protein of unknown function (DUF3117)
C3B54_111561	2	10	succinyl-diaminopimelate desuccinylase, DapE
C3B54_111562	8	10	2,3,4,5-tetrahydropyridine-2-carboxylate N-succinyltransferase, DapD
C3B54_111563	10	10	citrate synthase
C3B54_111564	5	10	succinyldiaminopimelate transaminase, DapC
C3B54_111565	9	10	NAD-dependent dihydropyrimidine dehydrogenase, PreA subunit???; ferridoxin
C3B54_111566	3	3	Conserved protein of unknown function
C3B54_111567	9	10	branched-chain amino acid aminotransferase
C3B54_111568	10	10	3-isopropylmalate dehydrogenase, LeuB
C3B54_111569	9	10	D-3-phosphoglycerate dehydrogenase, SerA1
C3B54_111570	3	3	putative orf
C3B54_111571	2	2	putative orf
C3B54_111572	8	10	ketol-acid reductoisomerase, IlvC
C3B54_111573	10	10	acetolactate synthase small subunit, IlvH
C3B54_111574	8	10	acetolactate synthase large subunit, IlvB
C3B54_111575	10	10	dihydroxy-acid dehydratase, ilvD
C3B54_111576	0	0	putative orf
C3B54_111577	7	10	trehalose 6-phosphate phosphatase
C3B54_111578	9	10	trehalose 6-phosphate synthase, OtsA
C3B54_111579	5	10	Sugar phosphate isomerase/epimerase
C3B54_111580	8	8	putative orf
C3B54_111581	3	10	Threonine/homoserine/homoserine lactone efflux protein
C3B54_111582	2	2	putative orf
C3B54_111583	1	10	Voltage-gated K+ channel
C3B54_111584	0	10	Putative acyl hydroperoxidase reductase
C3B54_111585	0	10	GtrA family protein
C3B54_111586	1	10	Cupin domain-containing protein
C3B54_111587	1	10	GntR family transcriptional regulator, transcriptional repressor for pyruvate dehydrogenase complex
C3B54_111588	1	10	putative orf
C3B54_111589	1	10	NAD(P)-dependent short chain dehydrogenase family
C3B54_111590	1	10	Sugar phosphate isomerase/epimerase
C3B54_111591	1	10	Putative oxidoreductase
C3B54_111592	0	0	Orfan
C3B54_111593	1	10	Putative TRAP transport system, substrate-binding protein
C3B54_111594	2	10	UPF0176 protein; rhodanese-related sulfotransferase.
C3B54_111595	3	10	Antitoxin for adjacent HipA gene.
C3B54_111596	5	10	serine/threonine-protein kinase HipA, toxin in type II toxin/antitoxin system
C3B54_111597	0	0	Orfan
C3B54_111598	0	10	Helix-turn-helix domain-containing protein
C3B54_111600	4	10	peroxiredoxin Q/BCP
C3B54_111601	3	7	putative orf
C3B54_111602	5	10	WhiB1 redox-sensing transcriptional regulator
C3B54_111603	10	10	Two-component sensor histidine kinase, contains HisKA and HATPase domains
C3B54_111604	3	10	Fimnbriae localization ATPase, TadZ
C3B54_111606	2	5	Fimbriae assembly protein, RcpC
C3B54_111607	0	0	orfan
C3B54_111608	8	10	family; no functional annotation
C3B54_111609	10	10	preprotein translocase subunit SecA
C3B54_111610	10	10	ribosomal subunit interface protein
C3B54_111611	0	10	Predicted amidophosphoribosyltransferases
C3B54_111612	10	10	Lipoprotein, LpqB
C3B54_111613	8	10	two-component system, MtrB, sensor histidine kinase
C3B54_111614	9	10	two-component system, OmpR family, response regulator MtrA
C3B54_111615	7	10	adenosylhomocysteinase
C3B54_111616	8	10	phosphomannomutase
C3B54_111617	1	10	Protein of unknown function (DUF3499)
C3B54_111618	9	10	putative orf
C3B54_111619	6	10	putative orf
C3B54_111620	10	10	Glycosyltransferase, GT2 family
C3B54_111621	4	10	WhiB family transcriptional regulator, redox-sensing transcriptional regulator
C3B54_111622	6	10	UDP-glucose 4-epimerase
C3B54_111623	8	10	mannose-6-phosphate isomerase
C3B54_111624	0	0	Conserved protein
C3B54_111625	0	10	N-acetylneuraminate cytidylyltransferase
C3B54_111626	0	10	N-acetylneuraminate synthase
C3B54_111627	2	10	Polyprenyl-phospho-N-acetylgalactosaminyl synthase
C3B54_111628	2	10	Uncharacterized membrane protein belonging to PF10066, DUF2304
C3B54_111629	7	10	Autolysin
C3B54_111630	5	10	Rhamnosyltransferase involved in cell wall bisynthesis
C3B54_111631	0	10	bifunctional glycosyltransferase
C3B54_111632	0	10	bifunctional glycosyltransferase
C3B54_111633	0	10	Glycosyltransferase involved in cell wall bisynthesis
C3B54_111634	4	10	Conserved membrane protein (DUF2142)
C3B54_111635	1	10	ABC polyrhamnose transporter, ATPase component; RgpD
C3B54_111636	1	10	ABC transport system permease protein for polyrhamnose; RgpC
C3B54_111637	9	10	glucose-1-phosphate thymidylyltransferase; RmlA
C3B54_111638	5	10	dTDP-4-dehydrorhamnose 3,5-epimerase, rmlC
C3B54_111639	6	10	dTDP-glucose 4,6-dehydratase, RmlB
C3B54_111640	9	10	dTDP-4-dehydrorhamnose reductase, RmlD
C3B54_111641	5	10	N-acetylglucosaminyl-diphospho-decaprenol L-rhamnosyltransferase
C3B54_111642	0	10	5-(carboxyamino)imidazole ribonucleotide mutase, PurE
C3B54_111643	10	10	5-(carboxyamino)imidazole ribonucleotide synthase, PurK
C3B54_111644	6	10	BirA family transcriptional regulator, biotin operon repressor / biotin-[acetyl-CoA-carboxylase] ligase
C3B54_111645	0	10	ABC exporter, fused ATPase and permease
C3B54_111646	0	10	GDPmannose 4,6-dehydratase
C3B54_111647	0	10	Glycosyltransferase
C3B54_111648	4	10	GDP-L-fucose synthase
C3B54_111649	0	2	sialyltransferase-related protein
C3B54_111650	0	10	glycosyltransferase, GNT-I family
C3B54_111651	0	10	Glycosyltransferase
C3B54_111652	10	10	acetyl-CoA carboxylase beta subunit
C3B54_111653	0	0	putative orf
C3B54_111654	0	2	orfan
C3B54_111655	0	10	Glycosyltransferase adding glucose in alpha 1,2 linage to polyrhamnose cell wall polymer, RgpI
C3B54_111656	0	10	Glycosyltransferase involved in cell wall bisynthesis
C3B54_111657	6	10	tRNA/tmRNA/rRNA uracil-C5-methylase, TrmA/RlmC/RlmD family
C3B54_111658	10	10	septum formation protein
C3B54_111659	10	10	acetyl-CoA carboxylase alpha subunit: biotin carboxylase, biotin carboxyl carrier protein
C3B54_111660	0	10	Nucleoside-diphosphate-sugar epimerase
C3B54_111661	8	10	purine-nucleoside phosphorylase
C3B54_111662	5	10	phosphoglucomutase
C3B54_111663	0	0	putative orf
C3B54_111664	9	10	adenosine deaminase
C3B54_111665	7	10	cytidine deaminase
C3B54_111666	6	10	putative riboflavin ABC transporter permease protein
C3B54_111667	6	10	putative riboflavin ABC transporter permease protein
C3B54_111668	5	10	putative riboflavin ABC transporter ATP-binding protein
C3B54_111669	3	10	putative riboflavin ABC transporter substrate binding lipoprotein
C3B54_111670	0	10	Methyltransferase domain-containing protein
C3B54_111671	9	10	mannose-1-phosphate guanylyltransferase
C3B54_111672	5	10	GDP-mannose-dependent alpha-mannosyltransferase
C3B54_111673	2	10	succinate dehydrogenase cytochrome b subunit, sdhC
C3B54_111674	9	10	succinate dehydrogenase membrane anchor subunit, sdhC
C3B54_111675	10	10	succinate dehydrogenase flavoprotein subunit, sdhA
C3B54_111676	8	10	succinate dehydrogenase iron-sulfur subunit, sdhD
C3B54_111677	10	10	exodeoxyribonuclease-3
C3B54_111678	5	10	tryptophanyl-tRNA synthetase
C3B54_111679	7	10	UDP-glucose 6-dehydrogenase
C3B54_111682	9	10	ribD, bifunctional: diaminohydroxyphosphoribosylaminopyrimidine deaminase / 5-amino-6-(5-phosphoribosylamino)uracil reductase
C3B54_111683	10	10	riboflavin synthase, ribC
C3B54_111684	10	10	bifunctional: 3,4-dihydroxy 2-butanone 4-phosphate synthase, RibB / GTP cyclohydrolase II, RibA
C3B54_111685	10	10	6,7-dimethyl-8-ribityllumazine synthase
C3B54_111686	0	10	Metallophosphatase
C3B54_111687	0	0	COG1209 RmlA1 dTDP-glucose pyrophosphorylase ?
C3B54_111688	6	10	ABC-2 type transport system permease protein
C3B54_111689	6	10	ABC-2 type transport system permease protein
C3B54_111690	6	10	ABC-2 type transport system ATP-binding protein
C3B54_111691	10	10	ABC exporter, fused ATPase and permease
C3B54_111692	9	10	nicotinamidase
C3B54_111693	6	10	D-alanyl-D-alanine carboxypeptidase / D-alanyl-D-alanine-endopeptidase (penicillin-binding protein 4)
C3B54_111695	0	10	Glycosyltransferase involved in cell wall bisynthesis; TagF
C3B54_111696	6	10	Periplasmic disulfide oxidase
C3B54_111698	9	10	ABC transporter ATP-binding protein, unlinked
C3B54_111699	10	10	protein of unknown function (DUF4032)
C3B54_111700	7	10	23S rRNA (guanosine2251-2'-O)-methyltransferase
C3B54_111701	7	10	cysteinyl-tRNA synthetase
C3B54_111702	7	10	IspDF, bifunctional: 2-C-methyl-D-erythritol 4-phosphate cytidylyltransferase / 2-C-methyl-D-erythritol 2,4-cyclodiphosphate synthase
C3B54_111703	6	10	CarD family transcriptional regulator
C3B54_111704	10	10	Lipoprotein, copper binding protein
C3B54_111705	3	10	two-component sensor system, RegX response regulator
C3B54_111706	10	10	two-component system, OmpR family, sensor histidine kinase VicK family
C3B54_111707	10	10	phosphate ABC transport system regulator, PhoU
C3B54_111708	4	10	2,3-bisphosphoglycerate-dependent phosphoglycerate mutase
C3B54_111709	6	10	aminomethyltransferase-related
C3B54_111710	8	10	DNA-binding response regulator, OmpR family, contains REC and winged-helix (wHTH) domain
C3B54_111711	9	10	Polyphosphate kinase, Ppk
C3B54_111712	9	10	8-oxo-GTP phosphatase
C3B54_111713	9	10	Conserved protein of unknown function
C3B54_111714	6	10	Protein of unknown function (DUF2834)
C3B54_111715	5	10	Putative lipoproteins with similarity to DUF3048
C3B54_111717	0	0	putative orf
C3B54_111718	0	10	Peptidoglycan acetyltransferase/SGNH-hydrolase
C3B54_111719	0	10	Glycosyltransferase involved in cell wall bisynthesis
C3B54_111720	1	9	Lipoprotein and putative cell wall transpeptidase
C3B54_111721	0	10	Glycosyltransferase family 10 (fucosyltransferase) C-term
C3B54_111722	0	10	Tellurite resistance protein TehA
C3B54_111723	1	10	CAAX protease-like integral membrane protein
C3B54_111724	8	10	galactokinase
C3B54_111725	9	10	Malate dehydrogenase (quinone-reducing)
C3B54_111726	4	10	Sulfite exporter, TauE/SafE
C3B54_111727	2	10	Aspartate-semialdehyde dehydrogenase
C3B54_111728	10	10	Aspartate kinase
C3B54_111729	0	4	Conserved protein of unknown function
C3B54_111730	2	10	Recombination protein, RecR
C3B54_111731	7	10	DNA polymerase-3 subunit gamma/tau, DnaX
C3B54_111732	0	10	Sulfotransferase family protein
C3B54_111734	0	0	Orfan
C3B54_111735	0	10	Transposase, TnpB
C3B54_111736	0	10	Transposase-associated DNA binding protein, TnpA
C3B54_111737	0	10	Sulfotransferase, Pseudogene
C3B54_111738	4	10	Acetate kinase
C3B54_111738a	8	10	Phosphotransacetylase
C3B54_111741	0	10	Transposase
C3B54_111742	0	10	Peptidoglycan acetyltransferase/SGNH-hydrolase
C3B54_111743	0	0	small orfan
C3B54_111744	0	10	Transposase-associated DNA binding protein, TnpA
C3B54_111745	0	10	Transposase, TnpB
C3B54_111746	0	2	Protein of unknown function (DUF563), probably glycosyltransferase
C3B54_111747	0	10	methyltransferase, FkbM family
C3B54_111748	0	9	Sulfotransferase
C3B54_111749	0	7	Glycosyltransferase involved in cell wall synthesis
C3B54_111750	0	10	Putative capsule polysaccharide biosynthesis protein
C3B54_111751	7	10	large subunit ribosomal protein L7/L12
C3B54_111752	10	10	large subunit ribosomal protein L10
C3B54_111753	10	10	large subunit ribosomal protein L1
C3B54_111754	2	10	large subunit ribosomal protein L11
C3B54_111755	10	10	Transcriptional antiterminator, NusG
C3B54_111756	4	10	preprotein translocase subunit SecE
C3B54_111758	0	4	Sulfotransferase
C3B54_111759	0	4	Sulfotransferase family protein
C3B54_111762	10	10	alpha-glucosidase
C3B54_111763	10	10	Peptidase family M23
C3B54_111764	8	10	myo-inositol-1(or 4)-monophosphatase
C3B54_111765	4	10	Stress responsive A/B Barrel Domain
C3B54_111767	2	10	putative orf
C3B54_111768	7	10	cardiolipin synthase
C3B54_111769	0	10	Uncharacterized membrane protein YbhN, UPF0104 family
C3B54_111770	0	10	Methyltransferase domain-containing protein
C3B54_111771	10	10	ferredoxin--NADP+ reductase
C3B54_111772	9	10	nona/decaprenyl diphosphate synthase
C3B54_111773	6	10	demethylmenaquinone methyltransferase, menG
C3B54_111774	8	10	isochorismate synthase, menF
C3B54_111775	10	10	2-succinyl-5-enolpyruvyl-6-hydroxy-3-cyclohexene-1-carboxylate synthase, menD
C3B54_111776	8	10	Membrane protein of unknown function (DUF2516)
C3B54_111777	4	10	Membrane protein of unknown function (DUF4229)
C3B54_111778	5	10	1,4-dihydroxy-2-naphthoate polyprenyltransferase
C3B54_111779	9	10	O-succinylbenzoic acid--CoA ligase, menE
C3B54_111780	8	10	naphthoate synthase, menB
C3B54_111781	2	10	ABC exporter, fused ATPase and permease
C3B54_111783	0	10	Transposase, TnpB
C3B54_111784	0	10	Transposase-associated DNA binding protein, TnpA
a If there are less than 10 significant BlastP matches, the number of total significant matches is reported in this column
