# Supplementary material for: Complete genome of streamlined marine actinobacterium Pontimonas salivibrio strain CL-TW6T adapted to coastal planktonic lifestyle
Source: BMC Genomics. 2018 Aug 22;19:625. doi: 10.1186/s12864-018-5019-9 (PMC6106888; doi:10.1186/s12864-018-5019-9)
Supplement: Supplementary file 10 — Table S6. Number of paralogs of given protein families or presence/absence of a gene marking a particular pathway or function in representative genomes: Sigma factors, Numbers of two component systems and toxin antitoxin systems in representative genomes, Redox systems, Heat and cold stress, Genes related to osmotic stress, Potential drug/toxic substance exporters, Numbers of transporters of various classes and subclasses in representative genomes, Presence/absence or number of paralogs of enzymes of amino acid metabolism in representative genomes, Numbers of paralogs associated with fatty acid synthesis and degradation in representative genomes, Cell wall, Count of paralogs in selected large families in representative genomes, and Numbers of selfish entities in representative genomes. (XLS 62 kb) [file 12864_2018_5019_MOESM10_ESM.xls]

## Sheet: Legend
Table S6. Number of paralogs of given protein families or presence/absence of a gene marking a particular pathway or function in representative genomes.
Legend
The representative genomes are listed in order of phylogenetic closeness to P. salivibrio CL-TW6T.
Streamlined genomes are shaded in gray. Yonghaparkia may also be streamlined. It is reported as two segments totaling 1.6 Mb, but not indicated to be complete
The searches were made with a Pfam model and the hmmer hmmsearch program,
or in some cases with a custom made HMM and the Sequence Alignment and Modeling system search tool,
or occasionally with BlastP.
In all cases, the threshold for acceptance was adjusted based on the onset of obvious false positive matches in the better annotated genomes.

## Sheet: sigma
Sigma factors
	Sigma-70 factorab
P. salivibrio	2
acMicro-4	3
Microcella	9
Yonghaparkia	10
Clavibacter	8
Leifsonia	6
Microbacterium	13
Rathayibacter	7
Rhodoluna	3
H37Rv	13
Corynebacterium	7
Streptomyces	51
MedAcidi-G1	2
Prochlorococcus	5
Pelagibacter	2
aCustom model made and searched using the Sequence Alignment and Modeling System
bNo Sigma-54 matches were found in any of these genomes. (Sigma-54 is an E. coli sigma factor of a different homology group than the others)

## Sheet: two component & Toxin antitoxin
Numbers of two component systems and toxin antitoxin systems in representative genomes
	Two component systems	Toxin antitoxin systems
	His kinasesa	PIN PF01850b	PIN PF13470	HigB PF05015	HigB PF09907	HigB1 PF05973	FIC PF02661	AbiEii PF08843	MazF PF02452	HipA PF07804	ParE PF05016	Total Toxins
P. salivibrioc	11	7	1	2	1	1	3	4	2	2	1	24
acMicro-4	3	0	0	1	0	0	0	0	0	0	0	1
Microcella	23	6	2	0	0	0	4	3	3	4	1	23
Yonghaparkia	24	1	0	0	0	0	1	0	0	0	0	2
Clavibacter	23	2	0	0	0	0	1	3	1	2	1	10
Leifsonia	17	0	2	0	0	0	1	0	0	0	2	5
Microbacterium	36	2	0	0	0	1	2	2	1	2	2	11
Rathayibacter	13	0	0	0	0	1	5	0	0	0	1	6
Rhodoluna	11	1	0	0	1	0	1	0	0	1	1	7
H37Rv	15	46	4	1	0	3	1	5	10	0	5	76
Corynebacterium	13	0	1	0	0	1	1	1	1	1	2	7
Streptomyces	34	3	0	1	0	1	2	0	0	0	2	13
MedAcidi-G1	2	0	0	0	0	0	1	0	0	0	0	2
Prochlorococcus	4	0	0	0	0	0	0	0	0	0	0	0
Pelagibacter	5	0	0	0	0	0	0	0	0	0	0	0
aBased on search with custom made HMM optimized to detect all the annotated histidine kinases. HMM construction and search conducted with Sequence Alignment and Modeling System.
bPfam model searched with hmmer3 package
cStreamlined genomes in shaded background

## Sheet: redox
Redox systems
	glutathione synthetase P02951	mycothiol synthasea	CoA disulfide reductase pdb:3iscb	Thioredoxin PF00085	Glutaredoxind PF00462	Cyt bd PF01654
P. salivibrio	0	0	1	6	3	1
acMicro-4	0	0	1	4	1	0
Microcella	0	0	1	6	3	0
Yonghaparkia	0	0	1	5	3	1
Clavibacter	0	1	0c	5	3	1
Leifsonia	0	0	0	4	4	1
Microbacterium	0	0	1	4	3	1
Rathayibacter	0	1	0	3	2	0
Rhodoluna	0	0	1	5	3	0
H37Rv	0	1	0	9	3	1
Corynebacterium	0	1	0c	5	4	1
Streptomyces	0	1	0	9	4	1
MedAcidi-G1	0	0	0	3	0	0
Prochlorococcus	1	0	0	5	8	0
Pelagibacter	1	0	0	4	3	0
aBlastp versus H37Rv mshD
bMatches to pdb:cisc hhm model better than to dihydrolipoyl dehydrogenase, and includes a C-terminal rhodanese domain
cFound in other genomes of the genus, but not the arbitrarily chosen representative used here.
dDomains matching glutaredoxin better than thioredoxin in Actinobacteria are still presumed to function as thioredoxin, not glutaredoxin
eMutually strongest blastp match with H37Rv homolog

## Sheet: heat,cold
	Heat and cold stress
	Heat Stress				Cold Stress
	PF00012 DnaKa	PF00188 GroEL	PF00011 HspX	PF13275 S4 recycling factor	PF00313 Cold shock DNA binding protein	PF02482 ribosome interface factor
P. salivibrio	1	1	0	0	2	1
acMicro-4	1	1	0	0	2	0
Microcella	2	1	1	0	4	1
Yonghaparkia	1	1	0	0	3	1
Clavibacter	1	1	1	0	3	1
Leifsonia	1	1	1	0	3	1
Microbacterium	1	1	1	1	4	1
Rathayibacter	1	1	1	0	3	1
Rhodoluna	1	1	0	0	2	1
H37Rv	3	2	2	0	2	1
Corynebacterium	3	2	0	1	3	1
Streptomyces	4	2	1	0b	9	1
MedAcidi-G1	2	1	0	0	2	0
Prochlorococcus	4	2	0	1	0	1
Pelagibacter	1	1	1	0	2	0
aIncludes paralogs annotated as Rod shape determining protein, MreB
bSome members of the genus have this gene

## Sheet: osmotic stress
Genes related to osmotic stress
		Na+/H+ antiporters			K+ or Na+ antiporter	K+ uptake transporters			Mechanosensitive channels		Osmolite
		PF10899 Multisubunit	PF06965 NhaA	PF06450 NhaB	PF00999 KefB family	PF02386 TrkH	PF03814 KdpA	PF02705 Kup	PF00924 small conductance	PF01741 large conductance	PF00982 trehalose-P synthase
P. salivibrio		1	0	0	1	1	0	0	2	0	1
acMicro-4		0	1	0	1	1	0	0	1	0	0
Microcella		3	0	0	0	1	0	0	2	1	1
Yonghaparkia		1	1	0	1	2	0	0	2	1	1
Clavibacter		1	1	0	2	1	1	0	2	1	1
Leifsonia		0	1	0	4	1	0	0	1	1	1
Microbacterium		1	1	0	3	1	1	0	1	1	1
Rathayibacter		1	1	0	3	0	0	0	1	0	1
Rhodoluna		0	1	0	1	1	0	0	1	0	0
H37Rv		0	0	1	2	0	1	0	2	1	1
Corynebacterium		2	0	0	1	0	0	1	2	1	1
Streptomyces		0	1	0	7	0	1	0	2	2	1
MedAcidi-G1		0	0	0	0	2	0	0	0	0	0
Prochlorococcus		0	0	0	2	1	0	0	1	0	0
Pelagibacter		0	1	0	0	2	0	0	1	0	0

## Sheet: exporters
Potential drug/toxic substance exporters
	PF01810 LysE-type tranportera	PF01925 TauE/SafE	PF00892 DMT	PF04657 YdcZ	PF03176 RND	PF01062 ABC-2 permeasebc	ABCfusedcd mdlB	PF10554 MATE	ABCduale	PF02867 FtsXE	PF12679 ABC-2 permeasec	Total
P. salivibrio	1	3	7	1	1	5	7	2	2	2	2	33
acMicro-4	2	0	5	1	1	0	1	2	3	1	0	16
Microcella	2	1	11	1	3	8	5	2	3	2	3	41
Yonghaparkia	3	2	11	1	3	6	8	1	4	2	4	45
Clavibacter	2	2	6	0	2	5	9	2	4	3	3	38
Leifsonia	0	0	2	0	3	3	6	1	3	4	1	23
Microbacterium	3	2	9	1	3	4	9	2	3	7	3	46
Rathayibacter	0	1	2	0	1	9	3	2	3	4	4	29
Rhodoluna	3	0	9	0	3	2	1	1	3	1	0	23
H37Rv	3	0	2	0	14	6	7	1	2	4	1	40
Corynebacterium	4	6	3	1	5	8	10	1	5	6	1	50
Streptomyces	4	3	19	0	3	16	11	1	5	9	17	88
MedAcidi-G1	0	2	7	0	0	5	4	1	2	3	1	25
Prochlorococcus	0	1	3	0	0	2	6	1	0	2	0	15
Pelagibacter	3	4	18	0	2	2	1	3	0	2	0	35
aExporter for excess amino acids or other common metabolites
bIncludes some uncharacterized membrane proteins known as YhgE/Pip
cSince some ABC transporters have a heterodimeric permease, the number of permeases counted should be less than the number of transporters
dCustom-made model enforcing presence of both permase and ATPase domains including E. coli mdlB
eCustom-made model enforcing dual ATPase domain. Only examples not adjacent to a permease were counted

## Sheet: Transporters
Numbers of transporters of various classes and subclasses in representative genomes
	MFS	ABC
		Totala	Carbohydrate import		Amino acid/peptide import
	PF07690 MFS_1	PF00005 ABC ATPase	TC_3.A.1.1b CUT1	TC_3.A.1.2b CUT2	PF13458 HAAT	PF00496 peptide/nickel	PF00497 PAAT
P. salivibrio	11	44	3	7	1	3	2
acMicro-4	6	22	3	1	1	0	1
Microcella	18	55	11	6	2	1	3
Yonghaparkia	21	57	10	8	3	3	3
Clavibacter	38	63	13	5	1	7	2
Leifsonia	22	44	1	2	2	4	0
Microbacterium	45	94	33	13	3	12	5
Rathayibacter	18	44	3	1	1	3	1
Rhodoluna	15	27	2	5	3	0	1
H37Rv	25	34	4	0	0	4	1
Corynebacterium	46	73	3	1	1	6	6
Streptomyces	103	103	14	4	3	7	8
MedAcidi-G1	11	31	0	1	2	1	1
Prochlorococcus	4	27	0	0	1	1	1
Pelagibacter	6	24	2	0	4	0	4
aSince there are often two ATPase subunits in a transporter, the number of ATPases is greater than the number of transporters.
bAfter a BlastP search of all proteins encoded in each genome against the tcdb database, the number of incidences of consecutive
ATPase, permease, substrate binding proteins with top matches to TC 3.A.1.1 or TC 3.A.1.2 was counted.

## Sheet: AA enzymes
Presence/absence or number of paralogs of enzymes of amino acid metabolism in representative genomes
		Glu catabolism	Ser/Thr Catabolism	Gln catabolism	Asn -> translation		Lys catabolism			Met catabolism	His catabolism	Leu, Ile, Val catabolism			Tyr, Phe catabolism		Trp catabolism	Pro catabolism
	PF00155 aminotransferase class I and IIa	Glu/Leu/Phe/Val dehydrogenase PF00208	ser dehydratase PF03313	Glutaminase PF04960	PF06089 Asparaginase	PF02686 Glu-tRNAGln amidotrans.	saccharopine dehydrogenaseb	Lys amino-transferaseb	aminoadipic semialdehyde dehydrogenaseb	Met gamma lyaseb	his ammonia lyase PF00221	PF00198 E123 dehydrogenase	acyl-CoA carboxylase PF01039	PF00378.16 enoyl-CoA hydratase	4-hydroxyphenyl- pyruvate dioxygenaseb	PF00351 phenylalanine hydroxylase	PF03301 trp 2,3 dioxygenase	PF016019 Pro dehydrogenase
P. salivibrio	5	5	0	0	0	1	1	0	0	0	0	4c	1d	2e	0	0	0	1
acMicro-4	3	3	0	0	0	1	1	0	0	0	0	3c	1	0	0	0	1	1
Microcella	9	2	1	1	1	1	1	0	0	1	1	5c	2	6	0	0	0	1
Yonghaparkia	7	2	0	0	1	1	1	0	0	1	1	5c	2	6	0	0	0	1
Clavibacter	8	0	1	1	1	1	0	0	0	0	0	3c	1	3	0	0	0	2
Leifsonia	7	1	1	0	1	1	0	0	0	0	1	3c	1	3	0	0	0	1
Microbacterium	13	1	1	1	1	1	0	0	0	0	1	5c	2	7	1	0	0	2
Rathayibacter	7	0	1	0	1	1	0	0	0	0	0	3c	1	3	0	0	0	2
Rhodoluna	5	0	0	0	1	1	1	0	0	0	1	3c	1	3	0	0	1	0
H37Rv	11	0	1	0	0f	1	0	1	1	0	0	4c	6	23	0	0	0	1
Corynebacterium	7	2	1	1	0f	1	0	0	1	0	0	2	4	2	1	0	0	1
Streptomyces	17	2	1	1	1	1	0	1	1	1	1	6c	7	19	1	0	1	1
MedAcidi-G1	3	0	0	0	1	1	0	0	0	0	0	1	4	12	0	0	0	0
Prochlorococcus	5	0	0	0	1	1	0	0	0	0	0	1	2	1	0	0	0	0
Pelagibacter	3	1	0	0	0	1	0	0	0	0	0	2	2	2	0	0	0	0
aIncludes cystathionine beta-lyase, and MocR transcription regulators
bDetected by blastp matching to an Actinobacterial representative: Saccharopine dehydrogenase, ABO01091; LAT, CCE38743; AASADH, WP_044484124; Met gamma lyase, ATL87061 HPPD, 1T47
cConfirmed by BlastP presence of an ortholog of H37Rv E1 branched chain oxo acid dehydrogenase distinct from pyruvate dehydrogenase and alpha ketoglutarate dehydrogenase.
dThe single member of the acyl-CoA carboxylase family is assigned to fatty acid synthesis; hence it is presumed unavailable for Leu degradation
eThe Two members of the enoyl-CoA hydratase family are assigned to fatty acid synthesis, and menaquinone synthesis; hence they are presumed unavailable for Val, Ile degradation
fHas an asparaginase of a different family.

## Sheet: lipids
Numbers of paralogs associated with fatty acid synthesis and degradation in representative genomes
		Fatty acid synthesis		Beta oxidation
		PF00550 Acyl Carrier protein		PF08028 acyl-CoA dehyd.	PF00378 enoyl-CoA hydratase	PF02737 3-hydroxyacyl-CoA dehyd.
		Largea	Small
P. salivibrio		0	1	1	2b	1
acMicro-4		0	0	0	0	0
Microcella		0	1	6	6	1
Yonghaparkia		1	1	5	6	1
Clavibacter		3	2	4	2	2
Leifsonia		0	1	1	3	1
Microbacterium		1	1	5	7	2
Rathayibacter		0	3	1	3	1
Rhodoluna		0	1	0	3	1
H37Rv		23	4	29	23	3
Corynebacterium		2	1	3	2	0
Streptomyces		47	12	19	19	9
MedAcidi-G1		0	2	6	11	0
Prochlorococcus		0	1	0	1	0
Pelagibacter		0	1	1	1	1
aAcyl carrier protein embedded in a large polypeptide would indicate a fatty acid synthase, polyketide synthase, non-ribosomal peptide synthase, or related complex
bIn P. salivibrio, includes naphthoate synthase, an enzyme used in menaquinone synthesis.

[truncated: 3 more sheets: Cell wall, paralogs, selfish]
