# Supplementary material for: Complete genome of streamlined marine actinobacterium Pontimonas salivibrio strain CL-TW6T adapted to coastal planktonic lifestyle
Source: BMC Genomics. 2018 Aug 22;19:625. doi: 10.1186/s12864-018-5019-9 (PMC6106888; doi:10.1186/s12864-018-5019-9)
Supplement: Supplementary file 12 — Table S8. Top ranked genes (of 764 P. salivibrio genes prescreened for vertical descent) for preferred codons by codonW. (XLS 24 kb) [file 12864_2018_5019_MOESM12_ESM.xls]

## Sheet: CLTW6r.match5.sorted
Table S8. Top ranked genes (of 764 P. salivibrio genes prescreened for vertical descent) for preferred codons by codonW.
C3B54_11183	DNA-binding protein HU
C3B54_111426	F0F1 H+-transporting ATP synthase subunit epsilon
C3B54_11306	Elongation factor Tu
C3B54_11423	chaperonin GroEL
C3B54_111751	large subunit ribosomal protein L7/L12
C3B54_11640	small subunit ribosomal protein S15
C3B54_111432	F0F1 H+-transporting ATP synthase subunit c
C3B54_11319	small subunit ribosomal protein S3
C3B54_11766	large subunit ribosomal protein L27
C3B54_11590	small subunit ribosomal protein S16
C3B54_11354	branched-chain amino acid ABC transporter substrate-binding lipoprotein
C3B54_111210	large subunit ribosomal protein L20
C3B54_11304	small subunit ribosomal protein S7
C3B54_11314	large subunit ribosomal protein L4
C3B54_111427	F0F1 H+-transporting ATP synthase subunit beta
C3B54_11341	small subunit ribosomal protein S9
C3B54_11329	small subunit ribosomal protein S5
C3B54_11315	large subunit ribosomal protein L23
C3B54_11324	large subunit ribosomal protein L24
C3B54_11106	molecular chaperone DnaK
C3B54_11352	chaperonin GroES
C3B54_11316	large subunit ribosomal protein L2
C3B54_111753	large subunit ribosomal protein L1
C3B54_111707	phosphate ABC transport system regulator, PhoU
C3B54_111429	F0F1 H+-transporting ATP synthase subunit alpha
C3B54_11313	large subunit ribosomal protein L3
C3B54_11322	small subunit ribosomal protein S17
C3B54_111068	small subunit ribosomal protein S1
C3B54_111572	ketol-acid reductoisomerase, IlvC
C3B54_111115	small subunit ribosomal protein S4
C3B54_11337	DNA-directed RNA polymerase subunit alpha
C3B54_11898	acyl carrier protein
C3B54_111428	F0F1 H+-transporting ATP synthase subunit gamma
C3B54_11153	small subunit ribosomal protein S18
C3B54_11582	large subunit ribosomal protein L32
C3B54_11301	DNA-directed RNA polymerase subunit beta'
C3B54_11182	small subunit ribosomal protein S14
C3B54_11323	large subunit ribosomal protein L14
C3B54_11340	large subunit ribosomal protein L13
C3B54_11321	large subunit ribosomal protein L29
C3B54_11338	large subunit ribosomal protein L17
C3B54_11490	ribonucleoside-diphosphate reductase beta chain
C3B54_11765	large subunit ribosomal protein L21
C3B54_11919	glutamine synthetase
C3B54_11605	small subunit ribosomal protein S2
C3B54_11797	small subunit ribosomal protein S20
C3B54_11305	Elongation factor G
