# Supplementary material for: Complete genome of streamlined marine actinobacterium Pontimonas salivibrio strain CL-TW6T adapted to coastal planktonic lifestyle
Source: BMC Genomics. 2018 Aug 22;19:625. doi: 10.1186/s12864-018-5019-9 (PMC6106888; doi:10.1186/s12864-018-5019-9)
Supplement: Supplementary file 13 — Table S9. Frequency of optimal codon index of codons calculated by codonW in P. salivibrio CL-TW6T genes. (XLS 24 kb) [file 12864_2018_5019_MOESM13_ESM.xls]

## Sheet: Sheet1
Table S9. Frequency of optimal codon index of codons calculated by codonW in P. salivibrio CL-TW6T genes.
Phe	UUU	2	Ser	UCU	2
Phe	UUC	3	Ser	UCC	3
Leu	UUA	1	Ser	UCA	2
Leu	UUG	2	Ser	UCG	2
Leu	CUU	2	Pro	CCU	2
Leu	CUC	3	Pro	CCC	3
Leu	CUA	2	Pro	CCA	2
Leu	CUG	2	Pro	CCG	2
Ile	AUU	2	Thr	ACU	2
Ile	AUC	3	Thr	ACC	3
Ile	AUA	1	Thr	ACA	2
Met	AUG	2	Thr	ACG	2
Val	GUU	3	Ala	GCU	3
Val	GUC	3	Ala	GCC	2
Val	GUA	2	Ala	GCA	2
Val	GUG	2	Ala	GCG	2
Tyr	UAU	2	Cys	UGU	2
Tyr	UAC	3	Cys	UGC	2
TER	UAA	2	TER	UGA	2
TER	UAG	2	Trp	UGG	2
His	CAU	1	Arg	CGU	3
His	CAC	3	Arg	CGC	3
Gln	CAA	2	Arg	CGA	2
Gln	CAG	3	Arg	CGG	2
Asn	AAU	2	Ser	AGU	2
Asn	AUC	3	Ser	AGC	2
Lys	AAA	2	Arg	AGA	2
Lys	AAG	3	Arg	AGG	2
Asp	GAU	2	Gly	GGU	3
Asp	GAC	3	Gly	GGC	2
Glu	GAA	2	Gly	GGA	2
Glu	GAG	2	Gly	GGG	2
Codons on the principle axis of the rscu correlation analysis correlate with highly expressed genes as follows:
1 - avoided in highly expressed genes
2 - intermediate presence in highly expressed genes
3 - enriched in highly expressed genes
