# Supplementary material for: Complete genome of streamlined marine actinobacterium Pontimonas salivibrio strain CL-TW6T adapted to coastal planktonic lifestyle
Source: BMC Genomics. 2018 Aug 22;19:625. doi: 10.1186/s12864-018-5019-9 (PMC6106888; doi:10.1186/s12864-018-5019-9)
Supplement: Supplementary file 14 — Scripts. Scripts used in this project. (TXT 13 kb) [file 12864_2018_5019_MOESM14_ESM.txt]

Scripts used in this project

This paper tabulates the relative number of top BlastP matches to genes in a query genome that arise from within versus without a local taxon describing the query genome.  The intention is to rapidly categorize individual noncore genes as to how much they deviate from the expectation of a pure vertical mode of bacterial evolution.  We refer to this as a vertical index.i

The computational pipeline producing the vertical indexes reported in this manuscript requires a local copy of the GenBank nucleotide flat files from NCBI of all completely sequenced bacterial genomes.  Protein sequences can be extracted from these files by the script entitled gbtofa_pub.pl attached below. The files are expected to be in the full flat format as, for example, are the files retrieved by ftp from NCBI.  The limitation to complete genomes is make the number BlastP matches to a specified taxonomic range more nearly equal to the number of genomes matched. The script has an option to filter out only complete genomes. 

An example of a defline produced is:

>gi|15607151|ref|NP_214523.1| Nacc:NC_000962 Coord:12468..13016 iron-regulated peptidyl-prolyl cis-trans isomerase PpiA; ppiA; Rv0009;  alternate gene namecfp22; belongs to the cyclophilin-type PPIase family.;  DESCRIPTION:Gene expression, protein purification and characterization(PMID:15479239) EXISTENCE:Mass spectrometry(PMID:20429878) EXISTENCE:Mass spectrometry(PMID:21920479);  Tax=Bacteria; Actinobacteria; Actinobacteridae; Actinomycetales;Corynebacterineae; Mycobacteriaceae; Mycobacterium; Mycobacterium tuberculosis complex;  tuberculosis H37Rv [Mycobacterium tuberculosis H37Rv]

After conversion to a blast-formatted library and searching with BlastP by each encoded protein in the query genome, the attached script name countclose_pub.pl tabulates the vertical index.  The root of the BlastP output files is expected to be the name by which the gene will be tabulated and the extension is expected to be .html.  There is an internal global in countclose_pub.pl that should be set to  the number of complete genomes within the local taxon.  The total number of significant BlastP matches up to that limit is listed in column 3.  The output file (AddfileM2) is for P. salivibrio as the query genome and Microbacteriaceae as the local taxon.  AddfileM2 has been additionally processed to add a summary of the inferred function of each gene to aid envisioning the impact of horizontal transfer on the evolution of specific functions.

####################################################################################################################################


#!/usr/bin/perl -w
#To the extent possible under law, the author Stephen C. Hardies has waived all copyright and related or neighboring rights to gbtofa_pub.pl
use strict;

my $version = 'gbtofa_pub.pl';
#derived from gbtofav5; with comments cleaned up to put in the BMC Genomics supplement
print <<"HERE";
Program $version, converts a multi-GenBank file of nucleotide sequences to a protein fasta file
where the nucleotide accession number, coordinates, taxonomy, locus, and all information from various kinds of notes 
attached to the gene in the feature list are included in the protein defline

Usage gbtofa [infile] [outfile] -c
-c is optional, and specifies only complete genomes

The translation must be explicitly present in the flat GenBank file.

HERE

if (@ARGV != 2 and @ARGV != 3){die "Wrong usage.\n"}
my ($infile,$outfile,$cflag) = @ARGV;

if ( defined ($cflag) and ($cflag eq '-c')){$cflag = 1} else {$cflag = 0} #Marks whether to only process complete genomes

open (IN, '<'.$infile) or die "Could not open $infile for input.\n";
open (OUT, '>'.$outfile) or die "Could not open $outfile for output.\n";

my $locus;
my $species;
my $gi;
my $acc;
my $product='';
my $coord;
my $note;
my $experiment;
my $locus_tag;
my $gene;
my $function;
my $EC;
my $ORG1='';
my $ORG2='';
my $DEF = '';
my $strain = '';
my $complete = 0; #goes to 1 when "complete genome" or "complete sequence" in definition line
my $state = 0; #goes to 1 when in translation block
LINE:
while (my $line = <IN>)
  {if ($state==0)
     {
      if ($line =~/^LOCUS\s+(\w+)/) #Reinitialize for starting a new genome entry
        {$locus = $1;
         $species = ""; 
         $gi = ''; $acc = ''; $product = ''; $coord = ''; $note = ''; $experiment = ''; $locus_tag = ''; $gene = ''; $gene = ''; 
         $function = ''; $EC = ''; $ORG1 = ''; $ORG2 = ''; $DEF = ''; $strain = ''; $complete = 0;
         next
        }
      if ($line =~/^DEFINITION\s+(.+)/)
          {$DEF = $1;
           while ((defined($line = <IN>)) and ($line =~/    \s+(.+)/)){$DEF .=" $1"} #capture definitions that spill over onto continutation lines
           #print "Def is $DEF\n";
           #The following exploit various conventions by which authors include strain names and plasmid names in Definition statements, and tries
           #  to preserve them to append after species in the taxonomy description
           if ($DEF =~/strain:?\s*(.+)/){$strain = $1}
           if ($strain =~/^(.+?)(gene|,|\.|DNA|\))/i){$strain = $1}
           if ($DEF =~/plasmid\s+(.+)/i)
              {$strain = "$1";
               if ($strain =~ /^\s*(p\S+)|(Col\S+)/){$strain = $&}
               elsif ($strain =~/^\s*(\w+)\s+DNA/){$strain = $1}
               $strain = "Plasmid $strain";
               $strain =~s/,.*//;
              } 
           #print "Strain is $strain\n";
           #The following exploits two conventions authors use to indicate complete genomes for use to select these for processing under the -c option
           if ($DEF =~/complete\s+genome/){$complete = 1}
           if (($strain =~/Plasmid/) and ($DEF =~/complete\s+sequence/)){$complete = 1}
           #if ($complete){print "COMPLETE\n"}
           next
          }

      if ($cflag and !$complete) {next} #Skips processing of nucleotide entries to the next LOCUS statement under control of -c option
      #The following attempts to acquire taxonomy information that is redundantly but inconsistently named in DEFINITION, SOURCE, and ORGAMISM lines
      #  and reformats in the variable $species the string that usually appears in brackets for consistency with programs that expect that
      #  and puts in the variable $ORG2 the taxonomy string a full taxonomy from kingdom down to strain 
      if (($line =~/^SOURCE\s+(.+)$/) and (!$species)){$species = $1; next} 
      if ($line =~/^  ORGANISM\s+(.+)$/)
         {$ORG1 = $1;
          $line = <IN>;
          if ($line =~/^\s+(.+)/)
            {$ORG2 = $1;
             while (($ORG2 !~/\./) and ($line = <IN>) and ($line =~/^\s+(.+)/)) {$ORG2 .= $1}
             $ORG2 =~s/\./;/;
             my ($last,$first) = ('','');
             if($ORG2 =~/;(\w+)$/){$last = $1} #extract genus name if on end of taxonomy string
             if($ORG1 =~/$(\w+)/){$first = $1} #extract genus name if first on first ORG line
             if ($first eq $last) {$ORG1 =~s/^\w+//}
             $ORG2 .= " $ORG1"; #append the species strain onto end of taxonomy
             $ORG2 =' Tax='.$ORG2;
            } 
         }
      if ($line =~/^FEATURES/) #Done collecting information about the genome as a whole
          {#Clean up some stray characters some authors include is species description
            $species =~s/,$//;
            $species =~s/ DNA//;
          }
      #The following section collects information about each coding sequence feature to include in the defline
      if ($line =~/^\s+CDS\s+(\S+)/)
           {$coord = $1;
            $coord =~s/complement/c/;
           }
      if ($line =~/\/protein_id="(\S+?)"/){$acc = $1; next}
      if ($line =~/\/product="/){$product = &getstuff($line);next}
      if ($line =~/\/locus_tag="/){$locus_tag = &getstuff($line);next}
      if ($line =~/\/gene="/){$gene = &getstuff($line);next}
      if ($line =~/\/note="/){$note .= ' '.&getstuff($line);next}
      if ($line =~/\/experiment="/){$experiment .= ' '.&getstuff ($line); next}
      if ($line =~/\/function="/){$function .= ' '.&getstuff ($line); next}
      if ($line =~/\/EC_number="(.+?)"/) {$EC .= ' EC '.$1.';';next}
      if ($line =~/db_xref="GI:(\d+)"/){$gi = $1; next}

      #The following assemble and output the defline, and pass through the protein sequence to the output file
      if ($line =~/\/translation="(\w+)"/) #This is the case of a short seq. where the close quote is on the same line
                                           #as the open quote
         {$product = &appendprod; #this call catenates most of the gathered data into the single $product string
          print OUT ">gi|$gi|ref|$acc| Nacc:$locus Coord:$coord $product [$species]\n"; 
          print OUT "$1\n";
          $state = 0;
          &initialize;
          next
         }
      if ($line =~/\/translation="(\w+)/) #This line has only the open quote, so report it and keep looking for rest of seq.
         {$product = &appendprod;
          print OUT ">gi|$gi|ref|$acc| Nacc:$locus Coord:$coord $product [$species]\n";
          print OUT "$1\n";
          $state=1;
          next;
         }
      next
      }
   elsif ($state == 1) #am in translation block
     {if ($line =~/(\w*)"/)#detect last line of translation by the following quotation mark.
         {print OUT "$1\n";
          $state = 0;
          &initialize;
          next
         }
      unless ($line =~/(\w+)/) {die "Something wrong in translation block $line"}
      print OUT "$1\n"; #print out a mid line of the translation block
      next
     }
   else #am in multiline product
     {if ($line =~ /(.+?)"/)
         {$product  .= $1;
          $product =~ s/\s+/ /g; 
          $state = 0;
         }
      else 
        {$line =~ s/[\012\015]//g;
         $product .= $line;
        }
     }
  }

sub getstuff
{#call as $stuff = &getstuff $line
 #It recovers and returns all stuff between quote marks, going to subsequent lines as necessary to get the close quote.  Reduces leading margin to one space

my ($a)= @_;
$a =~s/^.*?"//; #strip off leading quote if still present

my $stuff = $a; $a =~s/[\012\015]//g;
while ($stuff !~/"/)
  {my $nextstuff = <IN>;
   $nextstuff =~s/[\012\015]//g;
   $nextstuff =~s/^\s+/ /;
   $stuff .= $nextstuff;
  }
$stuff =~s/: //;
$stuff =~s/"//;
$stuff =~s/[\015\012]//g;
#print "returning $stuff\n";
return $stuff
}#end sub getstuff

sub appendprod
{#call as product = &appendprod
 #appends an assortment of information into variable $product for inclusion in defline
for my $tag ($gene,$locus_tag,$EC,$note,$function,$experiment,$ORG2)
{if ($tag)
  {if ($product){$product .= '; '}
   $product .=$tag;
  }
}
#change PMIDs in brackets to (); reserve brackets for species information
$product =~s/\[/\(/g; $product =~s/\]/\)/g;
#print "returning cat $product\n";
return $product;
}#end appendprod

sub initialize
{#call as initialize
$acc = ''; $gi = ''; $product = ''; $note = ''; $locus_tag = ''; $experiment = ''; $gene = ''; $function = ''; $EC = '';
return
}
##########################################################################


#!/usr/bin/perl -w
#To the extent possible under law, the author Stephen C. Hardies has waived all copyright and related or neighboring rights to countclose_pub.pl
#Derived from countclosev2.pl by cleaning up comments for inclusion in BMC Genomics

use strict;
use Scalar::Util qw(looks_like_number);

# Enforce e-value limit in blast search itself

my $version ='countclose_pub.pl';
#version v2 captures more of header so as not to miss folded acMicro defline
#and searches all keys against each header in a multiline regex, instead of using a hash

my $limit = 10; #This number should be adjusted to the number of genomes in the search database considered to be taxonomically close

print <<"HERE";
Program $version looks at all .html files in a directory containing blastp results in .html format and counts the number of matches in the first 10 with
taxon names in the close.list file

The gene name should be the root of the .html filename

Usage $version <close.list> <outfile>

HERE


if (@ARGV != 2){die "Wrong usage.\n"}
my ($infile,$outfile) = @ARGV;
open(IN,'<'.$infile) or die "Could not open $infile for input.\n";
my @close; 

while (my $line = <IN>)
  {if ($line =~/^#/){next}
   $line =~s/[\012\015]//g;
   push (@close,$line);
  }


opendir (DIR, '.') or die "Could not open working dir for read.\n";

my @files = readdir(DIR); closedir (DIR);

my $a = @files;
#print "Read $a files from current directory.\n";
@files = grep(/\.html$/,@files);
my $a = @files;
print "Read $a .html files from current directory.\n";

open (OUT,'>'.$outfile) or die "Could not open $outfile for output.\n";
my $acc;
my $j; my $count;
for my $file (@files)
  {$acc = ''; #This version uses the root of the search output filename as the accesion name (whatever gene names one wishes to tabulate by)
   print "Working on $file\n";
   if ($file =~/(\S+)/){$acc = $1} else {die "Could not find acc in $file.\n"}
   #This version looks for a Genus name in brackets at the end of the defline
   #If one wanted to search for higher taxonomic names as embedded by the gbtofa script, the regex below should be changed to 'Tax='   
   my @hits = `grep -A4 '\\[' $file`; #now has lines with species names in it

   #print "array hits\n",@hits,"\n";

   my $top = $limit;
   my $numhits = 1;
   my $k = 0;
   my @hts = ();
   my $entry = '';
   while ($numhits <= $top)
      {
       if ($k > $#hits){last}
       if ($hits[$k] =~/^--/)
         {push (@hts,$entry);
          #print "Pushing $entry\n";
          $numhits++ ; #
          $entry = '';
          $k++;
          next
         }
       $entry .= $hits[$k];
       $k++;
      }
   if ($entry){push (@hts,$entry);$numhits++} 

   #for my $i (0..$#hts) {print "$hts[$i]\n\n"}
   $count = 0;
   for my $i (0..$#hts)
     {#print "Searching $hts[$i]\n";
      foreach my $key (@close)
        {#print "Considering $key\n";
         if ($hts[$i] =~/$key/sm){$count++;last}
         #print "NO HIT\n";
        }
     }
   #print join("\n",@hits),"\n";
$numhits--;
print "found $count close hits out of first $numhits examined for $acc\n";
print OUT "$acc\t$count\t$numhits\n";
  }#end looking at files

close (OUT);
 
